# Supplementary material for: Language Preferences on Websites and in Google Searches for Human Health and Food Information
Source: J Med Internet Res. 2007 Jun 28;9(2):e18. doi: 10.2196/jmir.9.2.e18 (PMC1913940; doi:10.2196/jmir.9.2.e18)
Supplement: Supplementary file 2 [file jmir_v9i2e18_app2.xls]

## Sheet: Google queries Aug28_06.csv
JMIR Vol 9 Iss 2 e18 - App 2
Term	Maize												Tuberculosis										Schizophrenia										Avian Flu
Language(s)	English		English		Spanish		Indigenous Latin American		Indigenous Latin American		Bahasa Indonesia		English		French		German		Turkish		Bahasa Indonesia		English		French		Spanish		Turkish		Bahasa Indonesia		English		French		Spanish		Portuguese		Portuguese		German		Dutch		Bahasa Indonesia		Turkish
													Spanish		Portuguese		Danish				Czech						Portuguese				Bahasa Malayu								(with accent)		(no accent)
																	Afrikaans														Similar to Hungarian
Search Term	[maize]	Estimate error	[corn]	Estimate error	maiz [ma√≠z]	Estimate error	[elote]	Estimate error	[choclo]	Estimate error	[jagung]	Rate Error	[tuberculosis]	Rate Error	[tuberculose]	Rate Error	[tuberkulose]	Rate Error	[t√ºberk√ºloz]	Rate Error	[tuberkulosa]	Rate Error	[schizophrenia]	Estimate Error	[schizophr√©nie ]	<error>	[esquizofrenia]	<error>	[≈üizofreni]	<error>	[skizofrenia]	<error>	[avian flu]	<error>	[grippe aviaire]	<error>	[gripe aviar]	<error>	[gripe avi√°ria]	<error>	[gripe aviaria]	<error>	[vogelgrippe]	<error>	[vogelgriep]	<error>	[flu burung]	<error>	[ku≈ü gribi]
Country
Afghanistan	6.25868e-05	3.05498e-05	5.95778e-05	1.47442e-05	0	nan	0	nan	0	nan	0	nan	0.000111517	1.90565e-05	nan	nan	2.12372e-06	2.11792e-06	nan	nan	nan	nan	2.04105e-05	8.201e-06	nan	nan	nan	nan	nan	nan	nan	nan	3.44253e-05	1.14371e-05	1.80539e-06	2.54768e-06	1.26377e-05	1.10351e-05	0	nan	0	nan	2.83704e-06	3.66572e-06	1.80539e-06	1.9908e-06	2.70808e-06	3.74495e-06	0
Albania	1.82286e-05	5.95299e-06	5.85372e-05	9.97367e-06	0	nan	0	nan	0	nan	0	nan	2.86407e-05	6.69308e-06	2.17166e-06	1.53208e-06	nan	nan	nan	nan	nan	nan	2.54382e-05	6.64665e-06	nan	nan	nan	nan	9.32895e-07	9.32905e-07	7.24659e-06	3.18899e-06	4.20355e-05	1.1116e-05	1.08649e-05	5.23569e-06	1.18257e-06	1.72379e-06	0	nan	0	nan	3.54771e-06	2.45364e-06	8.86928e-07	1.10498e-06	0	nan	3.54771e-06
Algeria	1.40987e-06	5.14061e-07	2.35272e-05	1.98121e-06	0	nan	8.81168e-08	1.52071e-07	1.76234e-07	1.61486e-07	0	nan	2.05537e-05	2.02983e-06	0.000263666	6.33579e-06	7.72137e-08	7.72149e-08	nan	nan	nan	nan	2.82381e-06	5.70635e-07	1.90381e-05	1.5357e-06	nan	nan	1.54427e-07	1.092e-07	nan	nan	2.20292e-06	5.75311e-07	0.000281974	7.29436e-06	4.66717e-06	1.1921e-06	0	nan	1.76234e-07	1.68857e-07	1.76234e-07	1.49766e-07	0	nan	0	nan	8.81168e-08
American Samoa	0	nan	0.000115798	6.23665e-05	0	nan	0	nan	0	nan	0	nan	0.000177591	0.000100246	nan	nan	nan	nan	nan	nan	nan	nan	0.00017271	8.52328e-05	nan	nan	nan	nan	nan	nan	nan	nan	1.92996e-05	2.45198e-05	0	nan	0	nan	0	nan	0	nan	0	nan	0	nan	0	nan	0
Andorra	0	nan	6.76996e-06	3.18824e-06	5.37298e-06	3.78229e-06	0	nan	3.15931e-06	2.79826e-06	0	nan	6.79995e-05	1.05285e-05	1.07341e-05	3.67638e-06	nan	nan	nan	nan	nan	nan	2.04458e-06	1.44119e-06	nan	nan	9.85545e-05	1.34587e-05	nan	nan	nan	nan	5.72843e-06	3.93709e-06	1.50444e-05	5.62321e-06	5.1903e-05	8.47086e-06	0	nan	1.58467e-05	5.98485e-06	8.94529e-07	1.21932e-06	0	nan	0	nan	0
Angola	1.94175e-05	6.82397e-06	4.19982e-05	1.08355e-05	1.2945e-06	1.97125e-06	0	nan	0	nan	0	nan	7.41426e-05	1.42988e-05	0.00049296	3.81013e-05	nan	nan	nan	nan	nan	nan	1.07337e-05	7.4815e-06	nan	nan	8.02549e-05	1.58025e-05	nan	nan	nan	nan	9.43987e-06	5.36371e-06	2.58899e-06	2.13538e-06	5.17799e-06	3.50162e-06	7.76698e-06	3.83861e-06	6.47249e-06	3.9949e-06	0	nan	0	nan	0	nan	0
Anguilla	1.31327e-05	1.73059e-05	0.000144459	5.92009e-05	0	nan	0	nan	0	nan	0	nan	0.000152823	0.000131302	nan	nan	nan	nan	nan	nan	nan	nan	nan	nan	nan	nan	nan	nan	nan	nan	nan	nan	0	nan	0	nan	0	nan	0	nan	0	nan	0	nan	0	nan	0	nan	0
Antaractica	0	nan	0	nan	0	nan	0	nan	0	nan	0	nan	nan	nan	nan	nan	nan	nan	nan	nan	nan	nan	nan	nan	nan	nan	nan	nan	nan	nan	nan	nan	0	nan	0	nan	0	nan	0	nan	0	nan	0	nan	0	nan	0	nan	0
Antigua and Barbuda	8.72908e-06	5.55006e-06	0.000243774	3.0118e-05	0	nan	0	nan	1.66991e-06	2.02314e-06	0	nan	7.17835e-05	1.52323e-05	nan	nan	nan	nan	nan	nan	nan	nan	6.51993e-05	1.41116e-05	nan	nan	nan	nan	nan	nan	nan	nan	1.27896e-05	6.88171e-06	0	nan	0	nan	0	nan	0	nan	0	nan	0	nan	0	nan	0
Antilles, Netherlands	1.97094e-06	1.58814e-06	0.000110077	1.25782e-05	0	nan	6.56981e-07	9.01785e-07	6.56981e-07	7.38642e-07	0	nan	3.29325e-05	5.853e-06	4.48319e-05	6.96685e-06	nan	nan	nan	nan	nan	nan	5.80108e-05	8.95934e-06	6.87797e-07	6.87806e-07	8.07015e-06	3.53962e-06	nan	nan	nan	nan	4.01023e-05	1.10376e-05	9.46052e-06	4.17244e-06	6.56981e-07	9.95424e-07	0	nan	6.56981e-07	1.08733e-06	4.33607e-06	4.51028e-06	6.17562e-05	8.66535e-06	0	nan	0
Argentina	3.23198e-06	1.82535e-07	1.96235e-05	4.49372e-07	1.74774e-05	4.25403e-07	4.26431e-07	6.32535e-08	2.15672e-05	4.55877e-07	0	nan	0.000132061	1.4254e-06	2.40156e-07	4.27071e-08	9.16964e-08	2.9481e-08	1.90446e-08	9.52268e-09	nan	nan	3.09851e-06	1.62006e-07	2.62984e-07	1.03061e-07	7.68353e-05	9.63624e-07	nan	nan	4.66195e-07	1.72754e-07	8.25051e-07	8.83283e-08	1.85405e-07	4.03344e-08	4.25494e-05	6.62782e-07	7.4275e-08	3.1223e-08	5.12181e-06	2.17533e-07	1.66864e-07	3.86524e-08	6.48917e-08	3.90974e-08	0	nan	0
Armenia	1.56508e-05	7.89289e-06	8.91929e-05	2.10273e-05	0	nan	1.53713e-06	2.22518e-06	0	nan	0	nan	9.55493e-05	1.58558e-05	2.69668e-06	1.9069e-06	nan	nan	nan	nan	nan	nan	5.64504e-05	1.27937e-05	nan	nan	4.04501e-06	2.3355e-06	nan	nan	nan	nan	2.27471e-05	8.97716e-06	6.28827e-06	5.4774e-06	0	nan	0	nan	0	nan	4.22712e-06	5.07975e-06	0	nan	0	nan	0
Aruba	3.77701e-06	4.43872e-06	9.14156e-05	1.72613e-05	0	nan	0	nan	0	nan	0	nan	4.6668e-05	1.1698e-05	1.78826e-05	5.81092e-06	nan	nan	nan	nan	nan	nan	2.79587e-05	8.02871e-06	nan	nan	9.38834e-06	5.32299e-06	nan	nan	nan	nan	2.97888e-05	1.22676e-05	0	nan	4.06755e-06	3.17081e-06	0	nan	0	nan	1.63204e-06	2.22217e-06	2.96816e-05	9.84524e-06	0	nan	0
Australia	1.02699e-05	2.10875e-07	0.000108416	7.67813e-07	7.78779e-09	4.54082e-09	6.61962e-08	1.54839e-08	4.50795e-07	4.51093e-08	4.79037e-07	4.65459e-08	3.74041e-05	4.11615e-07	1.69507e-07	2.4059e-08	6.64282e-08	1.4096e-08	5.69784e-09	4.02098e-09	2.07527e-09	2.07147e-09	0.000125044	1.23695e-06	3.0264e-08	1.0048e-08	2.00017e-07	3.03931e-08	3.90638e-09	2.76228e-09	7.46045e-08	1.61861e-08	1.11074e-05	2.17426e-07	1.76484e-07	2.74904e-08	8.87071e-08	2.25935e-08	1.94695e-09	2.60477e-09	1.55756e-08	6.65263e-09	3.48504e-07	3.60172e-08	3.56731e-08	1.27458e-08	2.60687e-07	3.36873e-08	1.11507e-08
Austria	2.13559e-06	1.53034e-07	1.47819e-05	4.00082e-07	2.55536e-07	6.23468e-08	8.36339e-08	3.56426e-08	3.28666e-07	5.64435e-08	2.56771e-08	1.20344e-08	5.25833e-06	2.53204e-07	2.42601e-06	1.50148e-07	3.4002e-05	6.1148e-07	2.04699e-07	6.02214e-08	5.93381e-08	2.62547e-08	5.29811e-06	2.41871e-07	1.30038e-07	3.72766e-08	2.5017e-07	4.86552e-08	2.57781e-08	1.34893e-08	4.47107e-08	1.98196e-08	1.85388e-06	1.33138e-07	7.02212e-07	8.76735e-08	5.43114e-07	9.01766e-08	3.825e-08	2.38662e-08	6.76561e-08	2.82317e-08	0.000146947	1.37517e-06	6.02174e-07	1.0071e-07	2.29871e-08	1.989e-08	5.13541e-08
Azerbaijan	2.14988e-06	1.74885e-06	2.97179e-05	6.38356e-06	0	nan	0	nan	0	nan	0	nan	5.32429e-05	7.65651e-06	1.47032e-06	1.30825e-06	1.77663e-06	1.22955e-06	2.06764e-06	1.16358e-06	nan	nan	6.11519e-06	2.87459e-06	nan	nan	nan	nan	2.82171e-06	1.60924e-06	nan	nan	3.63119e-05	6.85039e-06	2.85518e-06	2.18724e-06	0	nan	0	nan	0	nan	6.09784e-06	3.21873e-06	0	nan	0	nan	1.3377e-05
Bahamas	3.46952e-05	6.01226e-06	0.000317903	1.94123e-05	0	nan	0	nan	2.87237e-06	1.96262e-06	0	nan	0.000109884	1.10481e-05	nan	nan	nan	nan	nan	nan	nan	nan	7.70509e-05	9.28131e-06	nan	nan	nan	nan	nan	nan	5.01945e-07	5.01953e-07	2.16311e-05	5.25587e-06	5.10224e-07	5.82722e-07	0	nan	0	nan	0	nan	0	nan	5.10224e-07	7.04794e-07	0	nan	0
Bahrain	1.93952e-06	5.79144e-07	5.17487e-05	3.42541e-06	3.10324e-06	2.10567e-06	0	nan	0	nan	1.57317e-07	2.01232e-07	2.92866e-05	2.38907e-06	1.49733e-07	1.36689e-07	nan	nan	nan	nan	nan	nan	1.96982e-05	1.89896e-06	nan	nan	nan	nan	3.32741e-07	2.0149e-07	nan	nan	5.04276e-06	9.89412e-07	0	nan	1.52972e-06	6.54618e-07	0	nan	3.44804e-07	3.21319e-07	9.69762e-08	1.6736e-07	9.69762e-08	1.2051e-07	0	nan	0
Bangladesh	7.99657e-05	7.64397e-06	0.00010586	8.6534e-06	0	nan	6.08817e-07	8.93164e-07	0	nan	1.21763e-05	2.89684e-06	0.000168183	9.15223e-06	1.6933e-05	7.84438e-06	6.45065e-07	6.18614e-07	nan	nan	1.3464e-06	1.33529e-06	5.84281e-05	5.65601e-06	nan	nan	nan	nan	nan	nan	4.01615e-06	1.77888e-06	1.76163e-05	3.66876e-06	6.08817e-07	5.47182e-07	1.82645e-06	1.70827e-06	0	nan	0	nan	0	nan	0	nan	1.84514e-05	4.44699e-06	0
Barbados	1.24997e-05	4.00785e-06	0.000198022	1.624e-05	6.57879e-07	1.46467e-06	0	nan	0	nan	0	nan	6.49214e-05	9.7127e-06	nan	nan	nan	nan	nan	nan	nan	nan	0.000130473	1.42463e-05	nan	nan	nan	nan	nan	nan	nan	nan	1.67204e-05	4.9888e-06	3.02625e-06	3.33115e-06	0	nan	0	nan	0	nan	0	nan	0	nan	0	nan	0
Belarus	2.19945e-06	9.7645e-07	1.69357e-05	2.65516e-06	0	nan	0	nan	0	nan	0	nan	1.26377e-05	2.20802e-06	3.80096e-07	3.70746e-07	nan	nan	nan	nan	nan	nan	4.65763e-06	1.31655e-06	nan	nan	3.00076e-07	2.99321e-07	nan	nan	nan	nan	2.70736e-06	1.36543e-06	8.79778e-07	6.47449e-07	6.59834e-07	4.24882e-07	0	nan	2.19945e-07	4.89675e-07	7.23279e-07	5.89233e-07	0	nan	0	nan	0
Belgium	2.95526e-06	1.41242e-07	2.32447e-05	3.94051e-07	1.10202e-07	2.76728e-08	1.12332e-07	2.51426e-08	3.86293e-07	4.99933e-08	6.24069e-08	1.9737e-08	9.04795e-06	2.43961e-07	4.13123e-05	5.70776e-07	4.85829e-07	5.60397e-08	2.3826e-08	1.27084e-08	nan	nan	9.30398e-06	2.6292e-07	1.68293e-05	3.45957e-07	5.14426e-07	5.44366e-08	2.67602e-08	1.52399e-08	4.43656e-08	1.7001e-08	2.38151e-06	1.27322e-07	3.44548e-05	4.95676e-07	5.96736e-07	6.26952e-08	7.05283e-08	2.37711e-08	1.14259e-07	2.76328e-08	2.12235e-06	1.21278e-07	4.97144e-05	5.95887e-07	6.05714e-08	3.03888e-08	1.93402e-07
Belize	1.99131e-05	6.81396e-06	0.000300356	3.21208e-05	0	nan	0	nan	0	nan	0	nan	0.000136282	2.11915e-05	nan	nan	3.24634e-06	3.03672e-06	nan	nan	nan	nan	5.96916e-05	1.17782e-05	nan	nan	2.43475e-06	2.22265e-06	nan	nan	nan	nan	1.82537e-05	7.45297e-06	3.31885e-06	3.2993e-06	1.25379e-05	1.00031e-05	0	nan	0	nan	0	nan	0	nan	0	nan	0
Benin	0.000106024	2.19898e-05	0.000122714	2.98625e-05	0	nan	0	nan	3.85559e-06	5.1999e-06	0	nan	2.73169e-05	8.79222e-06	0.000310919	3.32863e-05	2.45772e-06	2.35312e-06	nan	nan	nan	nan	nan	nan	2.43431e-05	8.84733e-06	nan	nan	nan	nan	nan	nan	3.41219e-05	2.05211e-05	0.000321942	3.50818e-05	0	nan	0	nan	0	nan	1.92779e-06	2.93929e-06	1.92779e-06	2.06106e-06	0	nan	0
Bermuda	2.92462e-06	1.96618e-06	0.000216946	1.89729e-05	0	nan	0	nan	0	nan	0	nan	4.88664e-05	1.02414e-05	nan	nan	nan	nan	nan	nan	nan	nan	4.92964e-05	7.74266e-06	nan	nan	nan	nan	nan	nan	nan	nan	2.19346e-05	5.61563e-06	0	nan	0	nan	0	nan	0	nan	0	nan	0	nan	0	nan	0
Bhutan	0.000126716	3.99486e-05	5.97806e-05	2.43693e-05	0	nan	0	nan	0	nan	0	nan	0.000244046	4.89972e-05	nan	nan	nan	nan	nan	nan	nan	nan	2.28503e-05	1.28504e-05	nan	nan	nan	nan	nan	nan	nan	nan	9.23881e-05	2.95809e-05	0	nan	0	nan	0	nan	0	nan	0	nan	0	nan	0	nan	0
Bolivia	1.23618e-06	3.51953e-07	1.56253e-05	1.25475e-06	2.13087e-05	1.50982e-06	9.39493e-07	3.07606e-07	1.51308e-05	1.21956e-06	0	nan	0.00406119	4.89137e-05	5.74637e-06	9.3562e-07	3.72649e-07	2.54264e-07	nan	nan	nan	nan	4.27219e-06	6.06496e-07	nan	nan	0.00014546	3.92578e-06	nan	nan	nan	nan	2.08863e-06	5.33528e-07	7.30294e-07	3.65875e-07	8.53741e-05	3.08636e-06	0	nan	8.98247e-06	1.03351e-06	9.53621e-07	4.03982e-07	0	nan	0	nan	0
Bosnia and Herzegowina	4.22305e-06	1.14657e-06	2.61884e-05	2.54215e-06	0	nan	8.56631e-07	7.47997e-07	2.44752e-07	2.1079e-07	0	nan	1.47328e-05	1.77139e-06	7.46203e-07	4.2399e-07	3.49221e-07	3.47573e-07	nan	nan	1.28559e-07	1.2856e-07	1.27347e-05	1.71444e-06	1.84455e-07	1.83237e-07	nan	nan	2.57118e-07	2.40515e-07	nan	nan	2.69227e-06	7.74363e-07	1.06618e-06	5.79526e-07	3.26336e-07	3.36362e-07	0	nan	0	nan	1.71326e-06	6.18095e-07	2.44752e-07	2.99037e-07	0	nan	1.22376e-07
Botswana	0.000271231	3.25344e-05	0.000154	2.78099e-05	0	nan	0	nan	0	nan	0	nan	0.000354865	3.26158e-05	5.78384e-06	3.76734e-06	3.15482e-06	2.7322e-06	nan	nan	nan	nan	0.000129838	2.01139e-05	nan	nan	nan	nan	nan	nan	nan	nan	2.68882e-05	8.4041e-06	0	nan	0	nan	0	nan	0	nan	0	nan	0	nan	0	nan	0
Brazil	2.11712e-06	8.71029e-08	2.00343e-05	2.77982e-07	5.81011e-07	4.51146e-08	8.2111e-08	1.81081e-08	7.73661e-07	5.2227e-08	1.65071e-09	3.67507e-09	1.36361e-05	2.33121e-07	0.000242439	2.38698e-06	7.30122e-08	1.28654e-08	nan	nan	3.39904e-09	2.40353e-09	3.40464e-06	1.07271e-07	3.81069e-08	9.75569e-09	9.44609e-05	9.39211e-07	1.69952e-09	1.69954e-09	5.50706e-09	3.17854e-09	7.15053e-07	4.95337e-08	1.05646e-07	1.72009e-08	3.05016e-07	3.23334e-08	2.96281e-05	3.40606e-07	4.07856e-05	4.09821e-07	1.16837e-07	2.05151e-08	1.23903e-08	6.70527e-09	1.65071e-09	2.06061e-09	0
British Indian Ocean Territory	0	nan	0.000125513	4.92337e-05	0	nan	0	nan	0	nan	0	nan	6.85319e-05	2.59052e-05	nan	nan	nan	nan	nan	nan	nan	nan	nan	nan	nan	nan	nan	nan	nan	nan	nan	nan	3.63054e-05	4.16888e-05	0	nan	0	nan	0	nan	0	nan	0	nan	0	nan	0	nan	0
Brunei Darussalam	9.04626e-06	3.35205e-06	7.31924e-05	1.07561e-05	0	nan	0	nan	0	nan	8.45884e-06	4.14063e-06	0.000126076	1.35434e-05	nan	nan	nan	nan	nan	nan	nan	nan	8.46032e-05	1.28674e-05	nan	nan	nan	nan	nan	nan	2.77818e-06	1.94862e-06	6.99628e-05	1.15935e-05	0	nan	0	nan	0	nan	0	nan	8.22387e-07	1.07884e-06	0	nan	4.11193e-06	2.39522e-06	0
Bulgaria	7.56086e-06	7.05949e-07	2.8607e-05	1.3163e-06	2.32431e-07	1.29369e-07	2.17178e-07	2.21571e-07	1.6706e-07	7.63254e-08	0	nan	1.88262e-05	1.14579e-06	1.72318e-06	3.72047e-07	1.06609e-06	2.96009e-07	nan	nan	4.20194e-08	4.18635e-08	1.60794e-05	1.01031e-06	nan	nan	1.01615e-07	6.85864e-08	3.52751e-07	1.68262e-07	nan	nan	3.9374e-06	4.91299e-07	2.0087e-06	4.51087e-07	5.97685e-07	2.24274e-07	0	nan	2.78433e-08	3.61191e-08	1.58707e-06	2.95582e-07	3.68098e-07	1.9539e-07	0	nan	3.61963e-07
Burkina Faso	1.74733e-05	8.41904e-06	3.60477e-05	1.16915e-05	0	nan	0	nan	0	nan	0	nan	5.02716e-05	1.19065e-05	0.000316461	3.27631e-05	nan	nan	nan	nan	nan	nan	5.87082e-06	3.26006e-06	6.15784e-05	3.60026e-05	nan	nan	nan	nan	nan	nan	6.98932e-06	4.75109e-06	0.000443601	4.14877e-05	0	nan	0	nan	0	nan	2.0968e-05	1.35068e-05	3.49466e-06	2.66697e-06	0	nan	0
Burundi	1.24359e-05	2.14619e-05	1.24359e-05	2.76869e-05	0	nan	0	nan	0	nan	0	nan	4.09297e-06	2.82462e-06	7.8836e-05	1.52388e-05	nan	nan	nan	nan	nan	nan	nan	nan	1.87595e-06	1.84376e-06	nan	nan	nan	nan	nan	nan	0	nan	0.000211411	7.63991e-05	0	nan	0	nan	0	nan	0	nan	0	nan	0	nan	0
Cambodia	3.0879e-05	8.66177e-06	0.000186998	2.37998e-05	0	nan	0	nan	0	nan	0	nan	0.000352181	3.18932e-05	8.35978e-05	1.54856e-05	5.90066e-06	2.95055e-06	nan	nan	nan	nan	1.71584e-05	6.43285e-06	3.76987e-06	3.69231e-06	nan	nan	nan	nan	nan	nan	0.000113223	1.65635e-05	7.41078e-05	1.46494e-05	3.30847e-06	3.39959e-06	0	nan	1.28663e-06	2.86449e-06	2.57325e-05	9.91272e-06	7.71976e-06	4.45897e-06	0	nan	0
Cameroon	2.66013e-05	7.84829e-06	5.62211e-05	1.21106e-05	0	nan	5.56877e-06	4.67425e-06	9.88007e-07	2.19966e-06	0	nan	9.44634e-05	1.29526e-05	0.000392797	3.31297e-05	nan	nan	nan	nan	nan	nan	5.08153e-06	2.4563e-06	2.64399e-05	8.72012e-06	nan	nan	nan	nan	nan	nan	7.90406e-06	4.0059e-06	0.00031221	2.45242e-05	0	nan	0	nan	0	nan	1.00996e-05	7.67073e-06	3.95203e-06	4.41546e-06	0	nan	0
Canada	5.26818e-06	1.05714e-07	0.000190248	1.09486e-06	1.1997e-07	1.8301e-08	2.87027e-07	2.41722e-08	4.68358e-07	2.92504e-08	9.34879e-08	1.52429e-08	4.62445e-05	4.60313e-07	7.79422e-06	1.23615e-07	4.82813e-08	8.11078e-09	9.02661e-10	9.02669e-10	1.80532e-09	1.27658e-09	8.80789e-05	8.65968e-07	4.50273e-05	6.50991e-07	3.4e-07	2.44604e-08	6.76996e-09	6.67151e-09	1.16763e-07	1.41123e-08	2.80902e-05	2.61549e-07	1.3976e-05	1.79572e-07	1.35679e-07	1.68723e-08	5.81812e-09	3.13922e-09	5.04237e-08	9.86295e-09	1.9201e-07	2.25826e-08	1.5515e-08	5.1736e-09	3.19439e-08	8.74931e-09	6.7878e-09
Cape Verde Islands	4.08224e-06	6.21641e-06	4.89868e-05	2.66279e-05	0	nan	0	nan	0	nan	0	nan	2.5052e-05	1.24583e-05	0.000340468	6.05948e-05	nan	nan	nan	nan	nan	nan	nan	nan	nan	nan	0.000133233	4.58446e-05	nan	nan	nan	nan	0	nan	0	nan	0	nan	3.84897e-05	2.40402e-05	2.44934e-05	1.50168e-05	0	nan	0	nan	0	nan	0
Cayman Islands	5.02196e-06	3.56197e-06	0.000209254	2.19638e-05	0	nan	0	nan	1.22371e-06	1.57637e-06	0	nan	6.00878e-05	1.32034e-05	nan	nan	nan	nan	nan	nan	nan	nan	5.2143e-05	1.2501e-05	nan	nan	1.18098e-05	7.74e-06	nan	nan	nan	nan	1.80444e-05	7.29752e-06	0	nan	1.22371e-06	1.49602e-06	0	nan	0	nan	0	nan	0	nan	0	nan	0
Central African Republic	2.67677e-05	4.61961e-05	0	nan	0	nan	0	nan	0	nan	0	nan	3.7465e-05	3.58717e-05	0.000661781	0.000181901	nan	nan	nan	nan	nan	nan	nan	nan	nan	nan	nan	nan	nan	nan	nan	nan	0	nan	0.000481818	0.000145718	0	nan	0	nan	0	nan	0	nan	0	nan	0	nan	0
Chad (Tchad)	0	nan	3.95961e-05	3.9447e-05	0	nan	0	nan	0	nan	0	nan	2.11664e-05	2.11669e-05	0.00080676	0.000196806	nan	nan	nan	nan	nan	nan	nan	nan	nan	nan	nan	nan	nan	nan	nan	nan	0	nan	0.000318051	0.000115031	0	nan	0	nan	0	nan	1.9798e-05	2.48614e-05	0	nan	0	nan	0
Chile	1.3481e-06	1.2985e-07	1.84288e-05	4.84508e-07	7.57678e-06	3.09529e-07	1.07964e-06	1.2851e-07	1.07964e-06	1.2851e-07	0	nan	0.000136967	1.56562e-06	1.29289e-07	4.22066e-08	1.46442e-07	4.33166e-08	nan	nan	nan	nan	4.93615e-06	2.52592e-07	3.62938e-08	2.07626e-08	0.000365475	4.14128e-06	nan	nan	4.44252e-07	8.93819e-08	9.54617e-07	1.06568e-07	9.40431e-08	3.5711e-08	3.98693e-05	7.21061e-07	0	nan	1.46041e-06	1.43551e-07	2.50068e-07	5.65827e-08	5.96635e-09	6.94269e-09	5.36972e-08	4.18283e-08	0
China	4.28004e-06	1.06367e-07	1.02481e-05	1.64836e-07	1.80884e-08	7.29083e-09	2.3186e-09	2.50181e-09	6.28746e-08	1.31818e-08	1.95821e-08	7.43598e-09	5.59374e-06	1.10298e-07	9.86745e-08	1.24222e-08	5.81177e-08	1.00891e-08	3.99452e-09	2.70962e-09	nan	nan	3.03045e-06	7.77556e-08	2.5639e-08	8.35358e-09	6.39385e-08	1.09546e-08	5.3852e-09	3.28212e-09	1.21096e-09	1.20635e-09	1.65398e-06	6.43347e-08	4.19939e-07	3.18706e-08	1.19633e-07	1.88236e-08	6.54664e-09	4.77322e-09	1.97081e-08	6.69125e-09	4.94621e-07	3.4673e-08	4.40534e-08	9.61882e-09	1.81921e-08	7.31754e-09	1.5798e-08
Christmas Island	0	nan	0.000423842	0.000395227	0	nan	0	nan	0	nan	0	nan	nan	nan	nan	nan	nan	nan	nan	nan	nan	nan	nan	nan	nan	nan	nan	nan	nan	nan	nan	nan	0	nan	0	nan	0	nan	0	nan	0	nan	0	nan	0	nan	0	nan	0
Cocos Islands	2.02853e-06	1.92464e-07	3.6413e-05	8.38732e-07	1.71699e-05	5.85213e-07	8.68494e-07	1.41919e-07	4.04177e-06	2.83987e-07	0	nan	nan	nan	nan	nan	nan	nan	nan	nan	nan	nan	nan	nan	nan	nan	nan	nan	nan	nan	nan	nan	6.24858e-07	1.05828e-07	9.96151e-08	3.51196e-08	2.17342e-05	6.41143e-07	9.05592e-09	2.01617e-08	1.01426e-06	1.32905e-07	7.24473e-08	3.64014e-08	9.05592e-09	1.06516e-08	0	nan	0
Colombia	3.57371e-05	3.79993e-05	0	nan	0	nan	0	nan	0	nan	0	nan	0.000150482	1.61315e-06	1.19098e-07	3.74667e-08	7.89447e-08	3.49735e-08	nan	nan	nan	nan	4.93206e-06	3.05928e-07	nan	nan	0.000125577	1.68238e-06	nan	nan	4.71099e-08	2.34155e-08	0	nan	0.000514614	0.000244334	0	nan	0	nan	0	nan	0	nan	0	nan	0	nan	0
Comoros	1.29052e-05	1.55556e-05	1.72069e-05	1.24748e-05	0	nan	0	nan	0	nan	0	nan	nan	nan	0.000621238	0.000192757	nan	nan	nan	nan	nan	nan	nan	nan	nan	nan	nan	nan	nan	nan	nan	nan	0	nan	0.000517671	8.06838e-05	0	nan	0	nan	0	nan	0	nan	0	nan	0	nan	0
Congo	3.36011e-05	1.02689e-05	3.99014e-05	1.2823e-05	0	nan	0	nan	0	nan	0	nan	4.13118e-05	1.54952e-05	0.000808393	9.2987e-05	nan	nan	nan	nan	nan	nan	nan	nan	nan	nan	nan	nan	nan	nan	nan	nan	5.83353e-06	6.88922e-06	0.000530596	5.15392e-05	0	nan	0	nan	0	nan	0	nan	0	nan	0	nan	0
Congo, DRC	0	nan	5.79826e-05	4.42846e-05	0	nan	0	nan	0	nan	0	nan	0.000103414	2.07604e-05	0.000437528	3.15613e-05	nan	nan	nan	nan	nan	nan	1.19413e-05	5.30971e-06	2.77435e-05	9.68106e-06	nan	nan	nan	nan	nan	nan	4.93596e-05	4.70798e-05	0	nan	0	nan	0	nan	0	nan	1.93275e-05	2.29757e-05	0	nan	0	nan	0
Cook Islands	3.83998e-06	8.55547e-07	8.32887e-05	3.86937e-06	5.12301e-05	3.0267e-06	1.56774e-05	1.61696e-06	2.42434e-06	6.13315e-07	1.4546e-06	1.20478e-06	5.64858e-05	3.92968e-05	nan	nan	nan	nan	nan	nan	nan	nan	1.82748e-05	1.82751e-05	nan	nan	nan	nan	nan	nan	nan	nan	7.17026e-06	1.10979e-06	9.69735e-07	4.00757e-07	6.5584e-05	3.39976e-06	8.08112e-08	1.50715e-07	2.9981e-05	2.18294e-06	1.4142e-06	6.95165e-07	2.26271e-07	2.3408e-07	0	nan	0
Costa Rica	1.63124e-05	4.07887e-06	3.91498e-05	6.65578e-06	1.0875e-06	1.59541e-06	0	nan	0	nan	0	nan	0.000156228	5.07418e-06	1.35654e-06	6.31653e-07	nan	nan	nan	nan	nan	nan	1.2795e-05	1.37237e-06	1.16615e-07	1.13235e-07	0.000138474	4.80089e-06	nan	nan	nan	nan	5.09224e-06	2.84691e-06	0.000373011	2.09652e-05	0	nan	0	nan	0	nan	2.86978e-06	1.96303e-06	0	nan	0	nan	0
Cote D'Ivoire	4.55565e-06	5.25835e-07	3.78569e-05	1.5262e-06	2.65088e-08	2.8502e-08	2.65088e-08	3.00811e-08	1.85562e-07	9.55969e-08	0	nan	1.64317e-05	3.36096e-06	0.000192126	1.26743e-05	nan	nan	nan	nan	nan	nan	4.59119e-07	4.59125e-07	6.49325e-06	2.13284e-06	nan	nan	nan	nan	nan	nan	4.53215e-06	5.4597e-07	4.09994e-07	2.1136e-07	1.6568e-07	1.05174e-07	0	nan	5.30177e-08	5.00364e-08	2.55729e-06	4.20145e-07	9.80827e-07	3.85068e-07	0	nan	1.06035e-07
Croatia (Hrvatska)	1.36528e-05	3.16823e-06	2.13511e-05	3.45519e-06	3.68025e-05	4.43846e-06	8.42806e-07	5.81607e-07	1.62942e-06	1.12133e-06	0	nan	1.43022e-05	9.79396e-07	2.94901e-07	1.30351e-07	1.74785e-07	7.78101e-08	nan	nan	nan	nan	2.14421e-05	1.13152e-06	3.2217e-08	3.21293e-08	3.05318e-08	3.05111e-08	nan	nan	9.52301e-08	6.69888e-08	6.2769e-06	2.05534e-06	5.61871e-07	5.16602e-07	0.000103883	8.27367e-06	0	nan	1.73866e-05	3.79522e-06	0	nan	2.80935e-07	6.25462e-07	2.80935e-07	3.22005e-07	0
Cuba	5.22119e-06	1.22246e-06	6.56675e-05	4.72126e-06	0	nan	3.16435e-07	2.87862e-07	1.58218e-07	2.18553e-07	0	nan	0.000380343	1.41608e-05	2.88493e-07	2.8757e-07	nan	nan	nan	nan	nan	nan	2.79701e-05	4.17629e-06	nan	nan	0.000155645	9.10884e-06	nan	nan	nan	nan	1.68624e-05	2.51518e-06	3.34807e-06	1.08731e-06	1.58218e-07	1.82587e-07	0	nan	6.195e-07	5.41816e-07	4.53002e-06	1.33714e-06	6.68755e-07	5.76335e-07	0	nan	1.00723e-05
Cyprus	2.50592e-06	3.01731e-07	2.20996e-05	9.21488e-07	1.99747e-07	9.08668e-08	1.08953e-07	6.03101e-08	1.61008e-07	8.29687e-08	1.81588e-08	2.50836e-08	2.25006e-05	2.81735e-06	2.95438e-06	9.15322e-07	1.52157e-07	1.52159e-07	3.27723e-07	2.30465e-07	nan	nan	4.35323e-05	3.72699e-06	nan	nan	nan	nan	3.22322e-06	8.53925e-07	nan	nan	3.74114e-06	4.18635e-07	1.11183e-06	2.14167e-07	2.90541e-07	9.72228e-08	0	nan	9.07942e-08	4.95904e-08	2.84433e-06	3.27655e-07	2.72383e-07	9.56149e-08	3.40478e-08	4.33873e-08	5.9953e-08
Czech Republic	3.60369e-06	2.19067e-07	2.38685e-05	5.6747e-07	7.50444e-08	3.10303e-08	7.50444e-08	4.43518e-08	2.62656e-07	5.41272e-08	1.14651e-07	6.30288e-08	9.71089e-06	6.37063e-07	8.08948e-07	1.67193e-07	6.35809e-07	1.53048e-07	nan	nan	6.80075e-07	1.43504e-07	1.18356e-05	6.50646e-07	7.23486e-08	4.14705e-08	2.50699e-07	9.58959e-08	nan	nan	9.81214e-08	4.89107e-08	2.17408e-06	1.76489e-07	3.75222e-07	6.28748e-08	1.6885e-07	4.53417e-08	1.25074e-08	1.23134e-08	0	nan	1.3323e-06	1.33569e-07	8.75518e-08	2.9801e-08	6.2537e-09	1.3923e-08	1.25074e-08
Denmark	6.53394e-06	8.06909e-06	5.22715e-05	1.78451e-05	0	nan	0	nan	0	nan	0	nan	7.94616e-06	3.2858e-07	1.72205e-06	1.58407e-07	2.59384e-05	6.07865e-07	4.9677e-08	3.47836e-08	6.44275e-09	6.44281e-09	1.19948e-05	4.02545e-07	1.88523e-07	4.63613e-08	3.14955e-07	6.64543e-08	2.56395e-08	1.47475e-08	1.32336e-06	1.32779e-07	2.94027e-05	1.316e-05	0.000156815	3.30555e-05	0	nan	0	nan	0	nan	0	nan	0	nan	0	nan	0
Djibouti	3.42092e-06	5.26599e-06	0.000218939	3.78882e-05	0	nan	0	nan	3.42092e-06	4.87995e-06	0	nan	4.16641e-05	2.60001e-05	0.000365361	5.15985e-05	nan	nan	nan	nan	nan	nan	nan	nan	9.53869e-06	9.47143e-06	nan	nan	nan	nan	nan	nan	2.39464e-05	1.21073e-05	0	nan	3.42092e-06	4.72546e-06	0	nan	0	nan	0	nan	0	nan	0	nan	0
Dominica	5.45541e-07	2.57686e-07	3.49774e-05	2.04214e-06	6.59841e-06	8.86247e-07	1.57661e-06	4.36037e-07	2.34809e-06	5.68247e-07	0	nan	0.000520969	5.44453e-05	nan	nan	9.87224e-06	9.70261e-06	nan	nan	nan	nan	9.17399e-05	2.11296e-05	nan	nan	nan	nan	nan	nan	nan	nan	3.57782e-06	7.60736e-07	4.20031e-06	1.1547e-06	3.60624e-05	2.1054e-06	5.8393e-08	6.809e-08	9.05092e-06	9.99495e-07	9.34289e-07	2.93288e-07	1.16786e-07	1.83853e-07	0	nan	0
Dominican Republic	2.89948e-06	6.59107e-07	2.80149e-05	1.67459e-06	4.92338e-05	2.21157e-06	8.80049e-07	2.77928e-07	3.07039e-05	1.75104e-06	0	nan	0.000131309	2.93177e-06	1.26172e-06	3.24117e-07	4.03517e-07	2.82865e-07	nan	nan	nan	nan	1.32226e-05	1.39791e-06	nan	nan	8.55772e-05	3.23419e-06	nan	nan	nan	nan	2.97428e-06	5.98862e-07	4.40024e-07	2.02294e-07	0.000126372	3.63788e-06	0	nan	8.84938e-06	8.96191e-07	5.39129e-07	2.66853e-07	4.88916e-08	1.0885e-07	0	nan	0
Ecuador	1.57068e-05	1.10535e-06	6.26841e-05	2.32511e-06	0	nan	1.11396e-07	1.28211e-07	3.51065e-07	1.74585e-07	3.63892e-07	1.79633e-07	0.000807046	1.23247e-05	1.41549e-06	4.17854e-07	5.74244e-07	1.7316e-07	nan	nan	nan	nan	6.36767e-06	7.57498e-07	1.68659e-07	9.65724e-08	0.000130329	3.66258e-06	nan	nan	5.74244e-07	5.04795e-07	3.65377e-05	1.71411e-06	1.02951e-05	9.66801e-07	1.29148e-06	3.34963e-07	0	nan	4.33205e-07	2.44369e-07	6.66756e-06	7.8763e-07	1.56963e-06	4.54702e-07	9.28296e-07	2.73486e-07	1.51828e-07
Egypt	3.03195e-06	7.76694e-07	4.43623e-05	2.72066e-06	2.48141e-05	1.9906e-06	2.36173e-05	1.95262e-06	3.93412e-06	1.02641e-06	0	nan	5.41252e-05	1.86095e-06	1.37074e-06	2.93637e-07	3.13234e-07	1.26522e-07	nan	nan	nan	nan	3.04689e-05	1.42782e-06	1.49656e-07	1.02957e-07	1.29271e-07	8.51716e-08	nan	nan	nan	nan	1.59577e-06	4.22108e-07	6.4556e-07	5.09464e-07	3.55856e-05	2.37921e-06	0	nan	6.1437e-06	9.98173e-07	7.97883e-08	1.06677e-07	0	nan	0	nan	0
El Salvador	0	nan	0	nan	0	nan	0	nan	0	nan	0	nan	0.000292677	6.95965e-06	3.16373e-07	1.76227e-07	8.11214e-08	8.11221e-08	nan	nan	nan	nan	1.11585e-05	2.15554e-06	nan	nan	8.71354e-05	3.80647e-06	nan	nan	4.95267e-07	2.82097e-07	0	nan	0	nan	9.1802e-05	8.41877e-05	0	nan	0	nan	0	nan	0	nan	0	nan	0
Equatorial Guinea	6.67947e-05	2.17632e-05	0.000103611	3.22735e-05	0	nan	0	nan	0	nan	0	nan	7.82044e-05	3.49888e-05	nan	nan	nan	nan	nan	nan	nan	nan	nan	nan	nan	nan	nan	nan	nan	nan	nan	nan	7.42798e-05	2.13921e-05	0	nan	0	nan	0	nan	0	nan	0	nan	0	nan	0	nan	0
Eritrea	3.50382e-06	7.27491e-07	3.08628e-05	2.02948e-06	0	nan	0	nan	4.60432e-07	2.90883e-07	0	nan	0.000273491	4.10693e-05	nan	nan	nan	nan	nan	nan	nan	nan	8.18671e-05	2.40953e-05	nan	nan	nan	nan	nan	nan	nan	nan	3.63955e-06	7.34263e-07	3.18761e-07	1.76451e-07	6.37521e-08	6.95859e-08	0	nan	0	nan	1.14754e-06	3.70984e-07	1.27504e-07	1.87055e-07	0	nan	0
Estonia	0.000277524	2.1243e-05	0.000173038	1.80022e-05	0	nan	0	nan	7.0538e-07	8.33327e-07	0	nan	1.64824e-05	1.49127e-06	1.73255e-07	1.19472e-07	2.32365e-06	3.77078e-07	nan	nan	nan	nan	1.9098e-05	1.49104e-06	1.30636e-07	1.29048e-07	6.87923e-08	6.83136e-08	6.11487e-08	6.11493e-08	4.66542e-07	2.3225e-07	0.000114264	1.54263e-05	8.46456e-06	3.35587e-06	0	nan	0	nan	0	nan	0	nan	7.0538e-07	1.31555e-06	0	nan	0
Ethiopia	0	nan	0.000124154	0.000127205	0	nan	0	nan	0	nan	0	nan	0.000726822	3.5884e-05	1.5578e-05	8.12641e-06	1.42656e-06	1.41334e-06	nan	nan	nan	nan	7.63471e-05	1.11488e-05	nan	nan	nan	nan	nan	nan	nan	nan	0	nan	0	nan	0	nan	0	nan	0	nan	0	nan	0	nan	0	nan	0
Falkland Islands (Malvinas)	0	nan	2.84566e-05	9.80716e-06	0	nan	0	nan	0	nan	0	nan	nan	nan	nan	nan	nan	nan	nan	nan	nan	nan	nan	nan	nan	nan	nan	nan	nan	nan	nan	nan	0	nan	0	nan	0	nan	0	nan	0	nan	0	nan	0	nan	0	nan	0
Faroe Islands	3.16262e-05	8.85836e-06	0.000132005	1.92265e-05	0	nan	1.37505e-06	1.71915e-06	0	nan	0	nan	2.92066e-05	1.30054e-05	3.67807e-06	2.56448e-06	2.96013e-05	8.7773e-06	nan	nan	nan	nan	1.72095e-05	6.07908e-06	nan	nan	nan	nan	nan	nan	1.80549e-06	1.80424e-06	7.8795e-05	2.13935e-05	0	nan	0	nan	0	nan	0	nan	1.37505e-06	1.93935e-06	0	nan	0	nan	0
Fiji	1.34961e-06	1.13541e-07	1.89077e-05	4.31696e-07	4.16383e-08	1.90279e-08	9.31384e-08	3.70419e-08	4.24711e-07	7.03328e-08	1.5207e-08	1.3702e-08	0.000336555	3.03729e-05	1.97641e-06	1.96249e-06	nan	nan	nan	nan	nan	nan	0.000119903	1.56971e-05	nan	nan	nan	nan	nan	nan	nan	nan	1.89223e-06	1.30941e-07	2.91468e-07	5.18243e-08	1.34117e-07	3.82188e-08	0	nan	3.86352e-08	2.38282e-08	7.95755e-07	8.54725e-08	2.06412e-07	6.35751e-08	2.89155e-08	2.37145e-08	1.85059e-08
Finland	1.8323e-06	5.57656e-08	3.03923e-05	2.42006e-07	8.85458e-08	1.26295e-08	2.02208e-07	1.86593e-08	4.30875e-07	2.69323e-08	1.43694e-08	4.16155e-09	6.60578e-06	2.78086e-07	3.0824e-07	5.53631e-08	2.26728e-07	4.11076e-08	nan	nan	nan	nan	1.27677e-05	3.75503e-07	5.22388e-08	2.54951e-08	2.24201e-07	4.54923e-08	1.09674e-08	1.01774e-08	1.87152e-07	3.80321e-08	1.83578e-06	5.59121e-08	0.000112298	6.19592e-07	3.55455e-07	2.35179e-08	9.07544e-09	3.45934e-09	1.05124e-07	1.2528e-08	9.67661e-07	4.00013e-08	1.68783e-07	1.70512e-08	1.89072e-08	4.85193e-09	2.77793e-08
France	0	nan	3.66142e-05	1.26056e-05	0	nan	0	nan	0	nan	0	nan	4.52202e-06	8.86694e-08	4.62587e-05	4.5582e-07	2.18374e-07	1.79645e-08	5.00834e-09	2.45166e-09	2.67401e-09	1.8891e-09	4.4661e-06	8.88085e-08	6.81132e-05	6.98219e-07	4.09866e-07	2.64959e-08	3.60046e-08	1.1106e-08	1.24115e-08	3.57599e-09	0	nan	6.27672e-05	1.80262e-05	0	nan	0	nan	0	nan	0	nan	0	nan	0	nan	0
French Guiana	7.70323e-07	1.71501e-06	3.46645e-05	7.4162e-06	0	nan	0	nan	2.50355e-06	2.90808e-06	0	nan	1.27672e-05	8.70127e-06	0.000144575	3.1562e-05	nan	nan	nan	nan	nan	nan	nan	nan	1.69002e-05	6.88129e-06	2.18125e-05	2.11129e-05	nan	nan	2.52376e-06	2.52382e-06	2.38286e-06	2.1786e-06	0.000105534	1.25107e-05	0	nan	0	nan	0	nan	0	nan	0	nan	0	nan	0
French Polynesia	3.51161e-05	1.49471e-05	4.15112e-05	1.48446e-05	0	nan	0	nan	0	nan	0	nan	6.96836e-06	3.43582e-06	6.6414e-05	1.01773e-05	nan	nan	nan	nan	nan	nan	1.12208e-05	4.5108e-06	1.6502e-05	4.60051e-06	nan	nan	nan	nan	nan	nan	3.90179e-06	3.66956e-06	0.000255567	3.23162e-05	0	nan	0	nan	0	nan	0	nan	0	nan	0	nan	0
Gabon	9.96818e-05	3.94723e-05	0.00017485	6.98028e-05	0	nan	0	nan	0	nan	0	nan	1.52446e-05	6.67194e-06	0.000478965	4.17994e-05	nan	nan	nan	nan	nan	nan	nan	nan	8.12378e-06	4.2818e-06	nan	nan	nan	nan	nan	nan	0.00011112	4.79658e-05	3.74179e-05	2.75379e-05	1.78585e-05	1.43031e-05	0	nan	0	nan	5.95285e-06	9.85226e-06	5.95285e-06	9.69463e-06	0	nan	0
Gambia	1.06459e-05	4.59822e-06	0.000115747	1.64104e-05	3.93033e-05	1.27255e-05	0	nan	0	nan	0	nan	0.000473183	6.56939e-05	6.12973e-06	6.02695e-06	nan	nan	nan	nan	nan	nan	1.02162e-05	7.22454e-06	nan	nan	nan	nan	nan	nan	nan	nan	2.41618e-05	6.55323e-06	4.21106e-06	1.91469e-06	0	nan	0	nan	0	nan	1.05277e-05	3.39237e-06	0	nan	0	nan	7.01844e-07
Georgia	2.03279e-06	5.10984e-08	1.21448e-05	1.27538e-07	1.03958e-07	1.03011e-08	7.76007e-08	9.63635e-09	3.33089e-07	2.01376e-08	5.42636e-08	7.46275e-09	0.000149187	1.47659e-05	3.16347e-06	1.79897e-06	3.23077e-06	1.7449e-06	nan	nan	nan	nan	4.5064e-05	8.4944e-06	nan	nan	nan	nan	nan	nan	7.1795e-07	7.1796e-07	1.12025e-06	3.68788e-08	7.90755e-07	3.11194e-08	2.25051e-07	1.60422e-08	2.14444e-08	5.40196e-09	4.6838e-08	6.98595e-09	0.000137047	7.71731e-07	2.40887e-07	1.8628e-08	4.05549e-08	6.42513e-09	5.90322e-08
Germany	0.000246821	1.82053e-05	0.000144355	1.38479e-05	0	nan	0	nan	6.94864e-06	5.07724e-06	0	nan	4.20549e-06	7.31081e-08	2.71051e-06	5.60452e-08	2.93523e-05	2.92361e-07	3.46896e-08	5.82614e-09	5.39167e-08	8.04434e-09	9.94289e-06	1.62869e-07	2.4601e-07	1.82371e-08	2.71109e-07	1.63373e-08	5.33481e-08	9.50265e-09	1.32877e-08	3.92332e-09	6.65483e-05	9.2738e-06	1.34713e-05	4.56358e-06	1.10547e-06	1.0907e-06	0	nan	5.52733e-07	5.78794e-07	1.16074e-05	5.23081e-06	3.3164e-06	1.62782e-06	0	nan	0
Ghana	4.82337e-06	4.45077e-06	4.73699e-05	1.28781e-05	0	nan	0	nan	1.60779e-06	2.31343e-06	0	nan	0.000190528	1.40442e-05	1.59236e-05	3.78938e-06	4.89991e-07	4.89997e-07	nan	nan	nan	nan	2.90286e-05	4.8277e-06	1.41553e-06	9.66132e-07	nan	nan	nan	nan	nan	nan	4.92274e-05	1.50557e-05	0	nan	3.21558e-06	5.0622e-06	0	nan	0	nan	1.60779e-06	2.40588e-06	1.60779e-06	2.02067e-06	0	nan	0
Gibraltor	3.92536e-06	3.91447e-07	4.34671e-05	1.34843e-06	2.41675e-07	1.53771e-07	9.17755e-08	5.03948e-08	7.58602e-07	2.00799e-07	0	nan	3.86682e-05	1.25824e-05	nan	nan	nan	nan	nan	nan	nan	nan	2.64122e-05	8.77229e-06	nan	nan	8.23555e-06	4.65083e-06	nan	nan	nan	nan	6.9649e-06	5.68955e-07	9.0126e-07	1.88575e-07	6.28837e-07	1.89158e-07	0	nan	3.67102e-08	5.38556e-08	2.56678e-05	9.92784e-07	4.56939e-07	1.42016e-07	0	nan	4.46064e-07
Greece	0	nan	5.45502e-05	2.24843e-05	0	nan	0	nan	0	nan	0	nan	2.89714e-05	1.29421e-06	9.93604e-07	2.65949e-07	6.87061e-07	1.9223e-07	2.55771e-08	2.55774e-08	6.39427e-08	5.34992e-08	3.8609e-05	1.46182e-06	3.38713e-07	1.68518e-07	5.03854e-07	1.88092e-07	2.55771e-08	2.55774e-08	1.40674e-07	1.08139e-07	0	nan	0	nan	0	nan	0	nan	0	nan	0	nan	0	nan	0	nan	0
Greenland	6.27065e-06	6.02996e-06	0.000228879	3.72315e-05	0	nan	0	nan	0	nan	0	nan	1.81167e-05	8.0538e-06	nan	nan	0.000116092	2.10568e-05	nan	nan	nan	nan	4.43004e-06	3.13259e-06	nan	nan	nan	nan	nan	nan	nan	nan	3.76239e-05	1.54937e-05	0	nan	0	nan	0	nan	0	nan	0	nan	0	nan	0	nan	0
Grenada	2.23234e-06	2.83086e-06	4.09394e-05	9.5655e-06	8.92938e-07	1.54102e-06	0	nan	1.02688e-06	1.42838e-06	0	nan	0.00050626	6.22556e-05	nan	nan	nan	nan	nan	nan	nan	nan	0.000250141	3.878e-05	nan	nan	nan	nan	nan	nan	nan	nan	8.92938e-07	1.66536e-06	0.000164697	1.89527e-05	0	nan	0	nan	0	nan	0	nan	0	nan	0	nan	0
Guadeloupe	4.38011e-06	2.24571e-06	0.000184338	1.5635e-05	0	nan	0	nan	1.25146e-06	1.28124e-06	0	nan	9.01113e-07	9.01138e-07	6.77794e-05	1.05917e-05	nan	nan	nan	nan	nan	nan	6.54034e-06	2.91062e-06	4.46051e-05	8.42667e-06	nan	nan	nan	nan	nan	nan	4.02183e-05	7.30087e-06	0	nan	0	nan	0	nan	0	nan	0	nan	0	nan	0	nan	0
Guam	3.62506e-06	7.28491e-07	8.56752e-05	3.99649e-06	2.74974e-05	2.2525e-06	2.20491e-05	2.04495e-06	2.27575e-06	6.61789e-07	0	nan	0.000144941	1.45352e-05	nan	nan	nan	nan	nan	nan	nan	nan	5.26375e-05	7.56943e-06	nan	nan	nan	nan	nan	nan	nan	nan	9.72577e-07	3.76743e-07	4.98758e-07	3.36199e-07	5.14582e-05	3.05224e-06	0	nan	4.59764e-06	8.60548e-07	5.30497e-07	2.66534e-07	0	nan	0	nan	0
Guatemala	0	nan	1.52125e-05	1.55911e-05	0	nan	0	nan	0	nan	0	nan	0.00121153	3.35921e-05	2.09445e-07	1.48052e-07	9.74837e-08	9.74847e-08	nan	nan	nan	nan	7.15897e-06	1.17524e-06	nan	nan	0.000105328	4.59018e-06	nan	nan	1.29978e-07	1.24446e-07	0.000142997	0.000131306	0.000116267	4.08948e-05	0	nan	0	nan	0	nan	0	nan	0	nan	0	nan	0
Guinea	0	nan	0	nan	0	nan	0	nan	0	nan	0	nan	8.98476e-05	3.71729e-05	0.000258254	5.76931e-05	nan	nan	nan	nan	nan	nan	nan	nan	nan	nan	nan	nan	nan	nan	nan	nan	0	nan	0	nan	0.0024765	0.00187609	5.32581e-05	8.81477e-05	5.32581e-05	8.81477e-05	0	nan	5.32581e-05	8.67376e-05	0	nan	0
Guinea-Bissau	3.17492e-05	9.6721e-06	0.000254888	3.21223e-05	0	nan	0	nan	0	nan	0	nan	0.000125161	0.000108399	0.000187742	0.000108406	nan	nan	nan	nan	nan	nan	nan	nan	nan	nan	nan	nan	nan	nan	nan	nan	2.52658e-05	1.08334e-05	0	nan	3.52768e-06	3.80327e-06	0	nan	1.76384e-06	2.91924e-06	0	nan	0	nan	0	nan	0
Guyana	0	nan	6.98171e-05	2.44129e-05	0	nan	0	nan	1.16362e-05	7.91504e-06	0	nan	0.0002782	3.22243e-05	nan	nan	nan	nan	nan	nan	nan	nan	0.000122867	3.02935e-05	nan	nan	nan	nan	nan	nan	nan	nan	7.75746e-06	7.83355e-06	0.000163619	4.22654e-05	3.49086e-05	2.28049e-05	0	nan	7.75746e-06	1.13806e-05	4.65448e-05	2.80525e-05	0	nan	0	nan	0
Haiti	2.24973e-06	8.81249e-07	9.69416e-05	6.77395e-06	3.53693e-05	4.31955e-06	2.06882e-05	3.23887e-06	1.77845e-06	9.42439e-07	0	nan	4.85218e-05	2.37883e-05	0.000259659	4.70736e-05	nan	nan	nan	nan	nan	nan	1.13157e-05	7.95534e-06	3.7941e-06	3.79417e-06	nan	nan	nan	nan	nan	nan	2.92465e-06	1.04272e-06	2.24973e-07	2.8981e-07	3.09016e-05	3.83884e-06	0	nan	8.09903e-06	1.84703e-06	7.4991e-07	7.81585e-07	0	nan	0	nan	0
Honduras	8.51761e-06	5.86687e-07	6.13029e-05	1.53435e-06	8.83718e-08	7.61042e-08	1.37529e-07	7.69779e-08	3.78035e-07	1.66396e-07	6.97001e-06	5.20593e-07	0.000291559	1.1539e-05	6.84229e-07	4.7346e-07	nan	nan	nan	nan	nan	nan	1.26831e-05	2.08112e-06	nan	nan	7.33381e-05	5.43931e-06	nan	nan	2.3326e-07	2.33263e-07	3.97913e-05	1.24387e-06	1.00744e-06	1.90345e-07	8.83718e-08	5.45942e-08	0	nan	3.53487e-08	4.31681e-08	1.1074e-06	2.1177e-07	3.00464e-07	9.52057e-08	1.36262e-05	7.4285e-07	0
Hungary	4.38086e-06	3.42559e-07	2.23182e-05	7.35472e-07	6.97934e-08	3.70842e-08	8.14256e-08	3.81242e-08	3.88223e-07	1.04053e-07	0	nan	7.28356e-06	4.19354e-07	1.84732e-07	6.10196e-08	1.70406e-07	5.33576e-08	nan	nan	nan	nan	1.16609e-05	5.6604e-07	3.15162e-07	1.41016e-07	1.08948e-07	5.27136e-08	nan	nan	2.77822e-06	2.55044e-07	1.91716e-06	2.17218e-07	7.52138e-07	1.44789e-07	2.0938e-07	6.53436e-08	1.93871e-08	2.66264e-08	0	nan	3.01275e-06	2.6479e-07	1.03028e-07	5.15131e-08	0	nan	4.65289e-08
Iceland	3.2913e-06	8.44625e-07	4.9459e-05	3.80859e-06	1.90469e-07	2.54098e-07	0	nan	0	nan	2.74275e-07	3.44927e-07	2.26071e-05	2.63768e-06	nan	nan	2.78441e-07	2.60461e-07	nan	nan	nan	nan	5.90926e-05	4.30725e-06	4.78516e-07	3.38146e-07	6.40415e-07	4.39867e-07	nan	nan	2.78441e-07	2.54184e-07	9.09318e-06	1.70105e-06	2.23397e-06	9.48189e-07	2.74275e-07	2.3484e-07	0	nan	0	nan	2.35904e-06	8.7915e-07	2.74275e-07	2.5812e-07	0	nan	0
India	4.13015e-05	6.51604e-07	0.000101747	1.05276e-06	8.4499e-09	6.53457e-09	2.10403e-07	6.98046e-08	3.80245e-08	1.68157e-08	5.91493e-08	2.5739e-08	0.000248951	2.54356e-06	8.00098e-07	7.84873e-08	1.04218e-07	2.44058e-08	nan	nan	4.75599e-09	4.72598e-09	6.42821e-05	7.29654e-07	1.9024e-08	1.227e-08	7.31117e-08	2.28658e-08	nan	nan	1.02981e-07	2.98183e-08	8.8689e-06	2.86305e-07	1.90123e-07	3.64328e-08	7.90609e-08	2.83505e-08	2.25331e-08	1.92075e-08	1.68998e-08	1.48366e-08	2.81322e-07	5.15281e-08	2.04577e-08	1.47795e-08	1.36953e-07	3.62497e-08	1.26748e-08
Indonesia	9.06791e-06	7.1854e-07	9.17207e-05	2.33359e-06	0	nan	0	nan	1.314e-07	7.77904e-08	0.000250865	3.93647e-06	0.000148141	2.77488e-06	7.58067e-06	5.7824e-07	1.29912e-06	2.21641e-07	nan	nan	8.32583e-06	6.65281e-07	5.39323e-05	1.68778e-06	3.94433e-08	3.79359e-08	nan	nan	nan	nan	4.67252e-05	1.63509e-06	3.52446e-05	1.43645e-06	9.46081e-07	2.25671e-07	1.314e-07	8.39231e-08	0	nan	0	nan	2.77275e-06	4.38826e-07	5.256e-07	1.38387e-07	0.000542124	6.05245e-06	0
Iran	1.84591e-05	1.1437e-06	0.000118835	2.98556e-06	0	nan	0	nan	1.01181e-07	9.69834e-08	0	nan	3.98344e-05	1.43988e-06	5.99444e-07	2.05521e-07	nan	nan	nan	nan	nan	nan	2.94871e-05	1.30782e-06	8.5195e-08	4.91896e-08	4.00417e-07	2.02058e-07	nan	nan	nan	nan	5.47936e-06	5.79326e-07	1.48908e-06	4.68457e-07	2.87978e-07	2.21813e-07	0	nan	0	nan	1.49437e-06	6.30761e-07	3.63215e-08	5.228e-08	3.11327e-08	3.79878e-08	6.22654e-08
Iraq	2.00915e-05	6.11831e-06	7.77976e-05	8.35442e-06	0	nan	4.77286e-07	7.89929e-07	4.77286e-07	7.14204e-07	0	nan	7.49984e-05	8.70255e-06	9.55473e-07	6.75639e-07	nan	nan	nan	nan	nan	nan	3.70741e-05	6.0397e-06	nan	nan	nan	nan	nan	nan	nan	nan	2.31651e-05	4.85798e-06	0	nan	0	nan	0	nan	0	nan	9.54571e-07	7.38651e-07	0	nan	0	nan	0
Ireland	1.52897e-05	6.9545e-07	6.65715e-05	1.42492e-06	5.6911e-08	3.44903e-08	9.83008e-08	5.82635e-08	1.70733e-07	6.73742e-08	1.0078e-07	6.25307e-08	2.6712e-05	7.32724e-07	5.26896e-07	1.11775e-07	2.45599e-07	7.34897e-08	nan	nan	nan	nan	0.000109812	1.8948e-06	1.49513e-07	5.26888e-08	7.77659e-07	1.59941e-07	nan	nan	4.69122e-08	3.3111e-08	1.36871e-05	6.26144e-07	1.48669e-06	2.22282e-07	5.54444e-07	1.27958e-07	0	nan	2.76107e-07	1.12367e-07	1.52237e-06	2.04944e-07	2.74446e-07	9.71557e-08	1.42277e-08	2.00665e-08	9.97409e-08
Israel	7.50122e-06	3.62627e-07	3.66408e-05	8.16922e-07	4.96e-08	3.693e-08	1.04063e-07	5.28453e-08	1.17387e-06	1.37857e-07	0	nan	2.34993e-05	6.47328e-07	2.06421e-06	1.9235e-07	1.0954e-07	3.95929e-08	1.50755e-07	9.66631e-08	nan	nan	3.56226e-05	8.17729e-07	1.21922e-07	4.18166e-08	7.25293e-07	9.99824e-08	6.81296e-08	2.7604e-08	8.37527e-09	8.37535e-09	6.63805e-06	3.50302e-07	1.57067e-06	1.603e-07	5.63634e-07	1.01666e-07	8.26667e-09	1.16592e-08	2.20705e-07	6.62543e-08	3.30667e-07	7.07635e-08	1.15733e-07	4.10911e-08	0	nan	2.48e-08
Italy	2.71762e-06	9.88276e-08	2.35511e-05	2.91423e-07	9.0117e-08	1.68672e-08	6.11508e-08	1.18604e-08	4.85988e-07	3.84965e-08	9.91635e-09	5.85393e-09	5.60829e-06	1.39027e-07	1.24394e-06	6.06585e-08	3.80195e-07	3.31215e-08	6.11431e-09	3.51097e-09	nan	nan	5.09824e-06	1.3138e-07	1.60184e-07	2.2284e-08	2.86117e-07	2.72241e-08	1.01905e-08	4.55016e-09	1.42224e-07	1.90761e-08	2.26671e-06	9.01827e-08	6.9382e-07	4.95928e-08	1.64142e-07	2.1395e-08	0	nan	1.14603e-07	1.99068e-08	1.44348e-06	6.87928e-08	4.66677e-08	1.20003e-08	4.82769e-09	2.98897e-09	1.16818e-08
Jamaica	1.19098e-05	2.5533e-06	0.000166314	9.39167e-06	0	nan	0	nan	0	nan	0	nan	0.000129607	7.99193e-06	4.13051e-07	4.08255e-07	nan	nan	nan	nan	nan	nan	0.000102982	7.14815e-06	nan	nan	3.26775e-07	3.26491e-07	nan	nan	nan	nan	1.72447e-05	2.92726e-06	7.91425e-07	7.31408e-07	3.74885e-07	5.1842e-07	0	nan	0	nan	4.99847e-07	7.33299e-07	0	nan	0	nan	0
Japan	1.00067e-06	4.10049e-08	9.1243e-06	1.2319e-07	2.38592e-08	7.1889e-09	2.76241e-08	7.16308e-09	9.48049e-08	1.21387e-08	1.82194e-07	1.76637e-08	3.69665e-06	8.15586e-08	1.99897e-07	1.71326e-08	5.37227e-08	1.0667e-08	1.10983e-09	1.06259e-09	3.1214e-09	1.66152e-09	3.91337e-06	8.47012e-08	1.98924e-08	5.98374e-09	1.79126e-07	1.70336e-08	3.67758e-08	1.67994e-08	2.40018e-08	6.3675e-09	7.31086e-07	3.36216e-08	8.43055e-08	1.09391e-08	4.96073e-08	9.32661e-09	2.98427e-09	2.20662e-09	4.47238e-08	8.40384e-09	7.06137e-08	1.04062e-08	2.98427e-09	1.96098e-09	1.96824e-07	2.10646e-08	3.59124e-09
Jordan	1.53101e-05	2.47857e-06	8.15019e-05	5.15521e-06	0	nan	1.5037e-07	1.69813e-07	1.5037e-07	3.34776e-07	1.5037e-07	2.59506e-07	3.5689e-05	2.82814e-06	2.33071e-07	2.32586e-07	9.9205e-07	9.36937e-07	nan	nan	nan	nan	4.04971e-05	3.11633e-06	nan	nan	5.38061e-07	2.69045e-07	4.03546e-07	3.68391e-07	nan	nan	2.16532e-05	2.61018e-06	3.60394e-06	1.1911e-06	1.6404e-07	2.34369e-07	0	nan	0	nan	6.01479e-07	3.76907e-07	1.52488e-07	2.15272e-07	0	nan	1.5037e-07
Kazakhstan	2.16766e-06	1.41695e-06	2.49281e-05	5.2368e-06	0	nan	5.41914e-07	1.20649e-06	0	nan	0	nan	3.70108e-05	5.09415e-06	4.77816e-06	2.97085e-06	5.58164e-06	2.09221e-06	1.47561e-06	1.20485e-06	nan	nan	1.30881e-05	4.86482e-06	nan	nan	nan	nan	nan	nan	nan	nan	1.2804e-05	3.89182e-06	1.74617e-06	1.4287e-06	3.25149e-06	2.88315e-06	0	nan	0	nan	7.52976e-06	4.77512e-06	5.41914e-07	1.20649e-06	0	nan	5.83297e-06
Kenya	0.000358722	1.31205e-05	0.000124621	7.72809e-06	2.08283e-07	3.59451e-07	0	nan	1.56825e-06	1.24988e-06	0	nan	0.000340713	1.18596e-05	3.84167e-05	3.94246e-06	3.16292e-06	1.25067e-06	nan	nan	nan	nan	7.29064e-05	5.12914e-06	nan	nan	nan	nan	nan	nan	nan	nan	4.81531e-05	4.9779e-06	1.41632e-05	2.45434e-06	4.16565e-07	4.41789e-07	0	nan	4.16565e-07	4.80967e-07	2.32086e-06	1.25287e-06	2.08283e-07	3.59451e-07	0	nan	0
Kiribati	0	nan	0.000311769	0.000206743	0	nan	0	nan	0	nan	0	nan	0.000790497	0.000348218	nan	nan	nan	nan	nan	nan	nan	nan	nan	nan	nan	nan	nan	nan	nan	nan	nan	nan	0	nan	0	nan	0	nan	0	nan	0	nan	7.79423e-05	0.000110775	0	nan	0	nan	0
Hong Kong	7.04448e-06	5.44118e-07	5.23046e-05	1.53515e-06	9.04316e-08	6.41896e-08	2.19915e-07	1.1821e-07	3.20158e-07	1.23682e-07	2.98861e-07	1.36753e-07	5.91547e-05	1.48356e-06	5.30014e-07	1.2096e-07	3.0677e-07	9.57924e-08	nan	nan	1.37792e-07	6.14411e-08	4.26514e-05	1.25171e-06	1.55704e-07	1.0671e-07	5.4855e-08	3.11395e-08	nan	nan	1.25863e-06	2.42768e-07	8.31928e-06	6.34066e-07	9.58716e-07	1.99342e-07	1.87575e-07	8.74029e-08	0	nan	2.08416e-08	2.8984e-08	1.78453e-06	3.27299e-07	4.16833e-08	3.52333e-08	5.41883e-07	1.50176e-07	2.08416e-08
Korea	3.93622e-06	6.85392e-07	8.11764e-05	3.76621e-06	0	nan	0	nan	3.85904e-07	2.67387e-07	1.92952e-07	2.44685e-07	5.7467e-05	1.42639e-06	1.9899e-07	7.31939e-08	1.18923e-07	4.83953e-08	nan	nan	nan	nan	3.32381e-05	1.1061e-06	9.52429e-08	5.14395e-08	2.28033e-07	8.01664e-08	nan	nan	nan	nan	1.17248e-05	1.45087e-06	9.26169e-07	3.76148e-07	0	nan	0	nan	9.00442e-08	1.29607e-07	1.54362e-07	1.41361e-07	1.02908e-07	1.50004e-07	2.02673e-07	1.91154e-07	0
Kuwait	4.49609e-06	3.9613e-06	0.000102709	2.84226e-05	0	nan	0	nan	0	nan	0	nan	3.66751e-05	2.30119e-06	9.49712e-07	3.11908e-07	2.74388e-07	2.67243e-07	nan	nan	nan	nan	3.35524e-05	2.39628e-06	5.5553e-07	3.70326e-07	3.84143e-07	1.71805e-07	nan	nan	7.68286e-08	7.68296e-08	7.30615e-06	7.00303e-06	6.74414e-06	4.36226e-06	0	nan	0	nan	0	nan	4.49609e-06	4.28048e-06	0	nan	0	nan	1.89835e-05
Kyrgyzstan	2.74805e-05	1.24055e-05	0.000149404	3.53139e-05	0	nan	0	nan	0	nan	0	nan	0.000125726	2.3324e-05	nan	nan	4.03204e-06	2.85117e-06	5.04004e-06	4.2169e-06	nan	nan	1.59619e-05	6.46803e-06	nan	nan	nan	nan	nan	nan	nan	nan	0.000158013	3.13281e-05	0.000144193	3.47077e-05	0	nan	0	nan	0	nan	3.77856e-05	2.22803e-05	1.37402e-05	1.10409e-05	0	nan	0
Lao	0.000107091	3.77899e-06	2.27072e-05	1.70959e-06	3.31901e-06	2.48792e-06	0	nan	4.38548e-07	3.50476e-07	0	nan	0.000114549	2.86723e-05	0.000220733	3.98346e-05	nan	nan	nan	nan	nan	nan	1.4926e-05	8.56562e-06	9.72957e-06	6.28067e-06	nan	nan	nan	nan	nan	nan	2.66371e-06	6.27829e-07	6.93703e-07	3.28326e-07	0	nan	0	nan	0	nan	1.4224e-06	4.62125e-07	1.47081e-07	1.75162e-07	0	nan	0
Latvia	1.78326e-05	2.76653e-06	0.000109423	6.9112e-06	0	nan	0	nan	5.54432e-07	6.95257e-07	0	nan	2.57317e-05	2.04281e-06	1.1694e-06	3.86172e-07	8.57307e-07	3.79612e-07	nan	nan	9.40693e-08	9.37826e-08	1.37518e-05	1.38259e-06	4.99774e-07	2.85893e-07	nan	nan	nan	nan	nan	nan	3.78785e-05	3.95397e-06	9.7646e-05	6.4692e-06	0	nan	0	nan	0	nan	7.39243e-07	4.30937e-07	1.84811e-07	4.11455e-07	2.77216e-06	1.70093e-06	0
Lebanon	0.000583204	0.00011698	0.000189194	7.60048e-05	0	nan	0	nan	0	nan	0	nan	0.000100923	6.06984e-06	3.50506e-05	3.07788e-06	5.75647e-07	3.84632e-07	nan	nan	nan	nan	9.01036e-05	5.74074e-06	1.07667e-05	1.77446e-06	nan	nan	nan	nan	nan	nan	9.40033e-05	5.11369e-05	0	nan	0	nan	0	nan	0	nan	0	nan	0	nan	0	nan	0
Lesotho	0.000112662	7.74778e-05	8.57208e-05	6.40644e-05	4.28604e-05	3.25978e-05	0	nan	0	nan	0	nan	0.000216405	7.94237e-05	4.67594e-05	4.35925e-05	nan	nan	nan	nan	nan	nan	2.19636e-05	1.5521e-05	nan	nan	nan	nan	nan	nan	nan	nan	0.000107151	6.3185e-05	0	nan	6.42906e-05	4.95843e-05	0	nan	0.000223826	0.000171678	0	nan	0	nan	0	nan	0
Liberia	1.1391e-05	4.36178e-06	0.000107086	1.27033e-05	0	nan	0	nan	0	nan	0	nan	0.000108168	0.000105925	nan	nan	nan	nan	nan	nan	nan	nan	nan	nan	nan	nan	nan	nan	nan	nan	nan	nan	1.78198e-05	5.08292e-06	1.64772e-06	1.37172e-06	0	nan	0	nan	0	nan	5.38255e-06	4.12063e-06	1.09848e-06	1.0794e-06	0	nan	0
Libya	5.78692e-06	4.08023e-06	1.56403e-05	4.31332e-06	0	nan	0	nan	0	nan	0	nan	4.02293e-05	5.82239e-06	nan	nan	1.51674e-06	1.4637e-06	nan	nan	nan	nan	1.3284e-05	3.26961e-06	nan	nan	nan	nan	5.79312e-07	5.73439e-07	nan	nan	1.65787e-06	1.65774e-06	2.34605e-06	1.4864e-06	0	nan	0	nan	0	nan	0.000120431	1.31912e-05	0	nan	0	nan	0
Liechtenstein	3.39525e-06	4.50289e-07	1.51694e-05	9.01178e-07	0	nan	2.50927e-08	3.26402e-08	1.00371e-07	6.51916e-08	0	nan	3.04049e-06	2.13302e-06	nan	nan	5.44936e-05	1.05133e-05	nan	nan	5.55745e-06	1.96508e-06	5.02623e-06	2.02097e-06	nan	nan	2.74399e-05	1.96476e-05	nan	nan	nan	nan	1.38424e-06	2.66994e-07	2.06914e-06	4.10458e-07	0	nan	0	nan	2.50927e-08	3.56598e-08	5.52039e-07	1.67945e-07	2.50927e-08	3.82109e-08	0	nan	2.50927e-07
Lithuania	6.7122e-06	9.54047e-07	2.76239e-05	2.05224e-06	1.74663e-06	8.49947e-07	0	nan	4.55124e-07	2.30582e-07	0	nan	1.44078e-05	1.00603e-06	7.21648e-07	1.82553e-07	2.41464e-07	1.0567e-07	nan	nan	nan	nan	9.55792e-06	7.5727e-07	7.0427e-08	5.89242e-08	1.20732e-07	7.85989e-08	nan	nan	nan	nan	1.10604e-05	1.26813e-06	5.77383e-05	2.86043e-06	2.27562e-06	5.15574e-07	2.27562e-07	2.14202e-07	4.43102e-07	2.50028e-07	7.00891e-05	3.02394e-06	3.31132e-06	7.328e-07	6.50178e-08	8.23698e-08	6.50178e-08
Luxembourg	1.4681e-06	1.24211e-06	3.08301e-05	5.51652e-06	0	nan	9.78734e-07	1.28264e-06	0	nan	0	nan	1.35566e-05	1.4175e-06	3.07411e-05	2.00841e-06	1.87232e-05	1.42146e-06	nan	nan	nan	nan	6.00803e-06	8.32689e-07	1.22881e-05	1.2377e-06	1.53511e-06	5.87403e-07	nan	nan	1.27926e-07	1.10788e-07	3.6944e-05	6.98738e-06	2.20215e-06	1.68125e-06	4.89367e-07	1.08951e-06	0	nan	3.57238e-05	2.64261e-05	0	nan	0	nan	0	nan	0
Macao	2.57513e-06	1.10931e-06	6.65693e-05	7.45313e-06	0	nan	0	nan	0	nan	0	nan	3.65915e-05	6.50392e-06	6.97447e-06	2.6264e-06	nan	nan	nan	nan	nan	nan	1.07203e-05	2.82863e-06	nan	nan	5.2598e-06	2.56718e-06	nan	nan	nan	nan	1.05843e-05	2.59359e-06	0	nan	0	nan	0	nan	0	nan	1.36704e-06	9.61101e-07	2.47975e-06	1.90773e-06	0	nan	1.35472e-06
Macedonia	3.23921e-05	1.37586e-05	3.47558e-05	9.408e-06	2.39695e-06	2.33154e-06	0	nan	0	nan	0	nan	6.31243e-05	7.70963e-06	3.55219e-06	1.63679e-06	nan	nan	nan	nan	nan	nan	4.8188e-05	6.43883e-06	nan	nan	nan	nan	nan	nan	3.12629e-07	3.11984e-07	4.7939e-06	2.89886e-06	0.000152206	1.84181e-05	0	nan	0	nan	0	nan	1.19848e-06	1.70318e-06	0	nan	0	nan	0
Madagascar	0.000791375	7.39794e-05	0.000106576	2.54955e-05	0	nan	0	nan	0	nan	0	nan	4.07529e-05	9.915e-06	0.000257944	2.58243e-05	nan	nan	nan	nan	nan	nan	5.31881e-06	3.72215e-06	2.25259e-05	7.89672e-06	nan	nan	nan	nan	nan	nan	2.33585e-05	1.08566e-05	2.59539e-06	3.95224e-06	0	nan	0	nan	0	nan	1.03816e-05	6.71673e-06	0	nan	0	nan	0
Malawi	9.74667e-06	6.14835e-07	7.6333e-05	1.81488e-06	0	nan	5.96735e-08	5.03904e-08	1.29098e-07	8.25072e-08	2.60773e-05	1.04842e-06	0.000314916	3.89988e-05	1.05022e-05	1.03593e-05	8.86119e-06	6.19506e-06	nan	nan	nan	nan	8.12232e-05	2.32667e-05	nan	nan	nan	nan	nan	nan	nan	nan	3.10899e-05	1.13345e-06	6.93155e-07	1.7889e-07	9.94558e-08	6.21711e-08	0	nan	1.98912e-08	2.43382e-08	1.91517e-06	3.12097e-07	3.3815e-07	1.11914e-07	1.43216e-06	2.39878e-07	1.98912e-08
Malaysia	1.08977e-05	5.68528e-06	0.000136901	2.09563e-05	0	nan	0	nan	0	nan	0	nan	7.08651e-05	1.64236e-06	4.17193e-07	1.23231e-07	1.6168e-07	1.05123e-07	nan	nan	nan	nan	4.49378e-05	1.30701e-06	4.40947e-08	4.27898e-08	nan	nan	nan	nan	9.13195e-06	5.58259e-07	9.40575e-06	4.74397e-06	9.73009e-07	1.08945e-06	0	nan	0	nan	0	nan	3.85312e-06	3.06154e-06	0	nan	0	nan	0
Maldives	1.92244e-05	1.05479e-05	5.17579e-05	1.25797e-05	0	nan	0	nan	0	nan	0	nan	0.000143786	2.09618e-05	nan	nan	nan	nan	nan	nan	nan	nan	1.71492e-05	5.16337e-06	nan	nan	nan	nan	nan	nan	nan	nan	2.69781e-05	1.40729e-05	0.000160819	2.35969e-05	0	nan	0	nan	0	nan	1.8485e-06	2.76607e-06	0	nan	0	nan	0
Mali	1.41969e-05	2.14756e-06	8.16258e-05	5.23909e-06	0	nan	0	nan	1.63554e-06	1.25505e-06	0	nan	4.87757e-05	1.07808e-05	0.000302163	3.20774e-05	1.65012e-06	1.65016e-06	nan	nan	nan	nan	nan	nan	1.3201e-05	6.60106e-06	nan	nan	nan	nan	nan	nan	8.45775e-05	5.41069e-06	1.27582e-06	8.61698e-07	3.21807e-07	3.91867e-07	0	nan	0	nan	2.49874e-06	9.94946e-07	8.88439e-07	5.83728e-07	0	nan	0
Malta	0	nan	0	nan	0	nan	0	nan	0	nan	0	nan	2.15002e-05	2.636e-06	1.55787e-07	1.55788e-07	1.80712e-06	1.20529e-06	nan	nan	nan	nan	7.20407e-05	5.05628e-06	nan	nan	nan	nan	nan	nan	nan	nan	0	nan	0	nan	0	nan	0	nan	0	nan	0	nan	0	nan	0	nan	0
Marshall Islands	2.15152e-06	2.33894e-06	3.93793e-05	6.30563e-06	0	nan	0	nan	8.01708e-07	7.38183e-07	0	nan	0.000503145	0.000287764	nan	nan	nan	nan	nan	nan	nan	nan	nan	nan	nan	nan	nan	nan	nan	nan	nan	nan	4.00854e-07	5.50502e-07	9.49286e-05	9.01929e-06	4.00854e-07	4.9918e-07	0	nan	4.00854e-07	8.92444e-07	0	nan	0	nan	0	nan	0
Martinique	0	nan	3.32923e-05	1.70137e-05	0	nan	0	nan	0	nan	0	nan	5.21821e-06	2.83855e-06	5.1634e-05	6.81243e-06	1.00147e-06	7.08185e-07	nan	nan	nan	nan	5.00737e-07	5.0075e-07	2.77697e-05	4.79457e-06	nan	nan	nan	nan	nan	nan	0	nan	0.000218778	4.6644e-05	0	nan	0	nan	0	nan	0	nan	0	nan	0	nan	0
Mauritania	4.42816e-05	6.95124e-06	9.3642e-05	1.07977e-05	0	nan	0	nan	0	nan	0	nan	2.88509e-05	1.96214e-05	0.000352852	6.62306e-05	nan	nan	nan	nan	nan	nan	nan	nan	5.77018e-06	5.77027e-06	2.46195e-05	2.39833e-05	nan	nan	nan	nan	4.1699e-05	6.92134e-06	6.12204e-05	9.49411e-06	1.04192e-06	1.01053e-06	0	nan	0	nan	2.6048e-06	1.47289e-06	0	nan	0	nan	0
Mauritius	0	nan	0	nan	0	nan	0	nan	0	nan	0	nan	6.30151e-05	7.48861e-06	2.11695e-05	5.51424e-06	5.35975e-07	5.35982e-07	nan	nan	nan	nan	4.64983e-05	6.63718e-06	3.98545e-06	1.981e-06	nan	nan	nan	nan	nan	nan	0	nan	3.58822e-05	2.31274e-05	0	nan	0	nan	0	nan	1.50053e-05	1.85797e-05	0	nan	0	nan	0
Mayotte	3.87675e-06	1.62164e-07	2.95022e-05	4.39973e-07	2.88238e-05	4.35757e-07	3.34814e-05	4.66017e-07	2.05104e-06	1.15574e-07	0	nan	nan	nan	9.06987e-05	3.17234e-05	nan	nan	nan	nan	nan	nan	nan	nan	1.32005e-05	9.2304e-06	nan	nan	nan	nan	nan	nan	9.16752e-07	7.48208e-08	1.55673e-07	3.06152e-08	2.80517e-05	4.3282e-07	5.87444e-09	5.85209e-09	2.54363e-06	1.23639e-07	1.55525e-07	3.38299e-08	1.18013e-08	9.15813e-09	0	nan	0
Mexico	0	nan	0.000199472	7.85822e-05	0	nan	0	nan	0	nan	0	nan	0.000622499	7.92199e-06	3.27653e-07	7.156e-08	1.09218e-07	4.1292e-08	nan	nan	nan	nan	1.2939e-05	4.6412e-07	1.40423e-07	4.68245e-08	0.000334978	4.31825e-06	nan	nan	1.56025e-07	4.93593e-08	0.000153107	6.6799e-05	0	nan	0	nan	0	nan	0	nan	0	nan	0	nan	0	nan	0
Micronesia	1.82812e-05	4.49253e-06	5.11918e-05	6.57676e-06	0	nan	0	nan	1.43853e-06	1.63058e-06	0	nan	0.000945152	0.000214955	nan	nan	nan	nan	nan	nan	nan	nan	6.5206e-05	3.24177e-05	nan	nan	nan	nan	nan	nan	nan	nan	9.52405e-06	2.51054e-06	8.5266e-06	3.0416e-06	5.10217e-07	7.11515e-07	0	nan	0	nan	4.60329e-06	3.35759e-06	0	nan	0	nan	0
Moldova	3.21638e-06	1.46649e-06	3.16277e-05	5.70848e-06	0	nan	5.36063e-07	1.19347e-06	0	nan	0	nan	5.13653e-05	6.41014e-06	9.08757e-06	2.48385e-06	nan	nan	nan	nan	nan	nan	3.08369e-06	1.37265e-06	1.11682e-05	1.03674e-05	nan	nan	nan	nan	nan	nan	1.34016e-05	3.81795e-06	0.00010037	1.06839e-05	0	nan	0	nan	0	nan	1.60819e-06	1.2321e-06	5.36063e-07	5.6671e-07	0	nan	0
Monaco	5.90219e-06	4.1285e-06	0.000100491	2.05909e-05	0	nan	0	nan	0	nan	0	nan	1.28721e-05	3.161e-06	2.32886e-05	4.51261e-06	nan	nan	nan	nan	nan	nan	1.07437e-05	3.36407e-06	1.02984e-05	2.93577e-06	8.04865e-07	7.8529e-07	nan	nan	nan	nan	2.69697e-05	9.77929e-06	1.47555e-06	2.24695e-06	0	nan	0	nan	0	nan	3.13427e-05	1.34581e-05	3.93479e-06	4.80671e-06	0	nan	0
Mongolia	0	nan	0.000411826	0.000312677	0	nan	0	nan	0	nan	0	nan	0.00021134	2.56211e-05	4.22078e-06	3.91993e-06	nan	nan	nan	nan	nan	nan	5.27598e-06	3.40573e-06	nan	nan	nan	nan	nan	nan	nan	nan	0	nan	0	nan	0	nan	0	nan	0	nan	0	nan	0	nan	0	nan	0
Montserrat	1.28562e-06	2.76883e-07	2.45701e-05	1.21953e-06	1.26242e-07	8.69538e-08	7.76875e-08	5.65311e-08	2.37252e-07	1.23025e-07	7.76875e-08	9.742e-08	0.000243079	0.00022972	nan	nan	nan	nan	nan	nan	nan	nan	0.000555609	0.000277943	nan	nan	nan	nan	nan	nan	nan	nan	3.27098e-06	4.95205e-07	0.000219311	3.67946e-06	2.79675e-06	3.63043e-07	0	nan	2.75631e-07	1.35997e-07	6.49554e-07	2.20611e-07	7.76875e-08	4.88529e-08	0	nan	0
Morocco	0.00014656	2.09083e-05	0.000107434	1.77821e-05	6.37432e-06	5.45371e-06	0	nan	0	nan	0	nan	1.48115e-05	9.68172e-07	0.000129104	2.6031e-06	1.7862e-07	7.84504e-08	nan	nan	nan	nan	3.35631e-06	3.76393e-07	1.80097e-05	1.01727e-06	1.24456e-06	2.77972e-07	nan	nan	5.76016e-07	2.45719e-07	3.01942e-05	1.07247e-05	9.39374e-06	4.59167e-06	1.17422e-06	2.61422e-06	7.0453e-06	3.62645e-06	1.40906e-05	5.53659e-06	2.34843e-06	2.06952e-06	1.17422e-06	2.02645e-06	0	nan	0
Mozambique	8.14601e-05	1.39931e-05	0.000204374	2.32993e-05	0	nan	0	nan	0	nan	0	nan	0.000141749	1.79027e-05	0.000498723	3.63846e-05	5.54944e-06	5.42132e-06	nan	nan	nan	nan	1.30043e-05	6.42546e-06	nan	nan	5.3272e-05	1.00039e-05	nan	nan	nan	nan	0.000116699	1.58956e-05	4.78154e-06	4.19461e-06	0	nan	0	nan	0	nan	0	nan	0	nan	9.84435e-07	1.38843e-06	0
Myanmar	0.000241811	2.62814e-05	0.000104301	1.81181e-05	0	nan	0	nan	0	nan	0	nan	0.000364922	2.71288e-05	2.41201e-06	1.70077e-06	nan	nan	nan	nan	nan	nan	2.69801e-05	7.05927e-06	nan	nan	nan	nan	nan	nan	nan	nan	1.32254e-05	5.54069e-06	0	nan	2.64507e-06	3.56732e-06	0	nan	0	nan	1.51751e-05	7.41994e-06	0	nan	0	nan	0
Namibia	0	nan	0	nan	0	nan	0	nan	0	nan	0	nan	0.00016579	2.0409e-05	5.30231e-06	3.2471e-06	2.07298e-05	7.72765e-06	nan	nan	nan	nan	2.90451e-05	8.56308e-06	nan	nan	nan	nan	nan	nan	nan	nan	0	nan	0	nan	0	nan	0	nan	0	nan	0	nan	0	nan	0	nan	0
Nauru	6.43282e-05	9.1111e-06	8.45531e-05	1.0585e-05	0	nan	0	nan	0	nan	0	nan	nan	nan	nan	nan	nan	nan	nan	nan	nan	nan	nan	nan	nan	nan	nan	nan	nan	nan	nan	nan	2.47977e-05	6.16301e-06	5.95631e-07	6.76924e-07	0	nan	0	nan	1.19126e-06	1.60662e-06	8.19588e-05	2.39363e-05	5.95631e-07	1.02793e-06	0	nan	8.93447e-07
Nepal	3.0707e-06	1.13332e-07	1.96922e-05	2.83559e-07	1.08942e-07	2.40833e-08	8.1888e-08	1.69995e-08	3.26362e-07	3.71272e-08	4.9254e-07	4.92712e-08	0.000430319	2.033e-05	9.48342e-07	6.70601e-07	nan	nan	nan	nan	nan	nan	5.60999e-05	6.69347e-06	nan	nan	nan	nan	nan	nan	nan	nan	1.95824e-06	9.13676e-08	9.93278e-07	6.45629e-08	2.97195e-07	3.5232e-08	2.46184e-08	1.16444e-08	2.41942e-08	7.84565e-09	1.84861e-06	8.5919e-08	7.68186e-05	6.18605e-07	1.09563e-07	2.13116e-08	4.21297e-08
Netherlands	2.84177e-06	2.46674e-06	4.62972e-05	7.49739e-06	0	nan	0	nan	0	nan	0	nan	8.69716e-06	1.87685e-07	1.90945e-05	2.36177e-07	4.14336e-07	4.24293e-08	9.57912e-09	5.47483e-09	3.64919e-09	3.54641e-09	1.48579e-05	2.95563e-07	1.49595e-07	2.35351e-08	4.05994e-07	4.12529e-08	5.72344e-08	1.34126e-08	4.6016e-08	1.20253e-08	5.36779e-06	2.30699e-06	0.000144053	1.46259e-05	0	nan	0	nan	0	nan	6.70974e-07	1.01663e-06	0	nan	1.05119e-06	1.35818e-06	0
New Caledonia	2.89769e-05	8.24334e-07	0.000131833	1.80429e-06	3.33073e-08	2.53645e-08	8.88194e-08	4.20768e-08	3.37302e-07	9.57184e-08	3.44023e-07	1.04115e-07	1.03281e-05	3.37394e-06	7.74528e-05	1.0283e-05	nan	nan	nan	nan	nan	nan	4.75908e-06	2.73644e-06	2.63085e-05	6.47372e-06	nan	nan	nan	nan	nan	nan	1.98756e-05	7.07883e-07	6.92295e-07	2.04055e-07	1.44332e-07	5.23624e-08	1.11024e-08	2.4718e-08	1.55434e-07	7.47801e-08	1.04209e-06	1.6262e-07	1.39562e-07	5.98291e-08	1.13911e-06	3.70628e-07	1.11024e-08
New Zealand	3.37101e-06	1.51701e-06	0.000608686	2.16805e-05	6.72702e-05	7.25164e-06	1.55335e-05	4.11456e-06	4.70167e-06	2.10194e-06	0	nan	2.87527e-05	6.10968e-07	2.45902e-07	6.13254e-08	3.34522e-07	9.50907e-08	nan	nan	nan	nan	9.43696e-05	1.57621e-06	nan	nan	2.32335e-07	8.63141e-08	nan	nan	8.93252e-08	3.6415e-08	5.39361e-06	1.83255e-06	1.0113e-06	7.55875e-07	9.58858e-05	8.22478e-06	0	nan	1.41582e-05	3.12447e-06	0	nan	0	nan	0	nan	0
Nicaragua	5.28128e-05	2.51672e-05	3.96096e-05	2.31325e-05	0	nan	0	nan	0	nan	0	nan	0.000293599	1.48199e-05	3.60123e-07	3.60127e-07	nan	nan	nan	nan	nan	nan	6.35126e-06	1.92802e-06	5.14461e-07	5.1289e-07	0.000128993	9.81617e-06	nan	nan	nan	nan	1.32032e-05	1.1229e-05	0.000356487	6.68647e-05	0	nan	0	nan	0	nan	0	nan	0	nan	0	nan	0
Niger	0.00020767	8.6825e-06	0.000130952	6.83945e-06	0	nan	1.60309e-07	1.7347e-07	3.20618e-07	4.33264e-07	0	nan	7.84725e-05	3.11865e-05	0.000472394	7.26852e-05	nan	nan	nan	nan	nan	nan	nan	nan	1.35723e-05	1.33443e-05	nan	nan	nan	nan	nan	nan	4.8253e-05	4.03478e-06	2.04371e-05	3.08107e-06	0	nan	0	nan	0	nan	4.32834e-06	1.71517e-06	3.20618e-07	3.43503e-07	0	nan	1.60309e-07
Nigeria	0	nan	0	nan	0	nan	0	nan	0	nan	0	nan	0.000204898	7.70544e-06	1.03772e-05	1.8714e-06	1.76531e-06	5.09689e-07	nan	nan	nan	nan	3.77986e-05	3.07436e-06	3.67773e-07	3.07708e-07	nan	nan	nan	nan	nan	nan	0.000226622	0.000202803	0	nan	0	nan	0	nan	0	nan	0	nan	0	nan	0	nan	0
Niue	0.000134794	0.00016077	0.00100954	0.000451604	0	nan	0	nan	0	nan	0	nan	nan	nan	nan	nan	nan	nan	nan	nan	nan	nan	nan	nan	nan	nan	nan	nan	nan	nan	nan	nan	0	nan	0	nan	0	nan	0	nan	0	nan	0	nan	0	nan	0	nan	0
Norfolk Island	3.07568e-06	4.29739e-06	0.000233382	4.29562e-05	0	nan	0	nan	0	nan	0	nan	nan	nan	nan	nan	nan	nan	nan	nan	nan	nan	7.62859e-05	7.54672e-05	nan	nan	nan	nan	nan	nan	nan	nan	3.07568e-05	1.29892e-05	0	nan	0	nan	0	nan	0	nan	0	nan	0	nan	0	nan	0
Northern Mariana Islands	3.13044e-06	3.17623e-07	3.39166e-05	1.02647e-06	2.92828e-07	1.23471e-07	7.42157e-08	4.04223e-08	6.44845e-07	1.60354e-07	8.70592e-08	5.68051e-08	0.000110669	2.15219e-05	nan	nan	nan	nan	nan	nan	nan	nan	0.000171935	3.36615e-05	nan	nan	nan	nan	nan	nan	nan	nan	4.46066e-06	3.84938e-07	2.11715e-06	2.75161e-07	5.22609e-07	1.76921e-07	4.45294e-08	5.12509e-08	4.45294e-08	3.14674e-08	2.05988e-06	3.10494e-07	2.52333e-07	7.8953e-08	8.90588e-08	5.21665e-08	5.93725e-08
Norway	7.98717e-06	1.90666e-06	6.9482e-05	5.54423e-06	0	nan	0	nan	0	nan	3.54787e-07	4.49457e-07	1.66535e-05	7.34496e-07	3.34813e-06	3.32865e-07	4.91468e-05	1.24972e-06	nan	nan	nan	nan	2.4365e-05	1.01287e-06	5.54006e-07	1.40436e-07	5.23314e-07	1.28749e-07	nan	nan	1.89447e-08	1.89331e-08	1.75187e-05	2.80689e-06	6.08206e-07	4.41402e-07	0	nan	0	nan	0	nan	8.10941e-07	6.44326e-07	4.0547e-07	3.58778e-07	0	nan	0
Oman	8.09474e-05	3.32615e-06	9.13034e-05	3.5082e-06	0	nan	5.82879e-08	6.65704e-08	0	nan	5.82879e-08	6.95447e-08	8.61996e-05	5.72852e-06	1.3537e-06	7.59177e-07	nan	nan	nan	nan	nan	nan	6.0086e-05	4.74741e-06	nan	nan	nan	nan	nan	nan	nan	nan	1.06084e-05	1.14001e-06	2.9144e-07	2.39705e-07	6.66147e-08	9.34702e-08	0	nan	0	nan	2.9144e-07	1.60432e-07	0	nan	5.82879e-08	6.21378e-08	1.16576e-07
Pakistan	4.32906e-05	5.85017e-05	0.000129872	6.9504e-05	0	nan	0	nan	0	nan	0	nan	0.000173773	4.30814e-06	1.85541e-07	1.06197e-07	9.51493e-08	6.72831e-08	nan	nan	nan	nan	6.72595e-05	2.52093e-06	nan	nan	nan	nan	nan	nan	nan	nan	0.000319869	0.000167251	0	nan	0	nan	0	nan	0	nan	0	nan	0	nan	0	nan	0
Palau	6.2612e-07	2.60235e-07	8.00042e-06	1.02551e-06	6.95689e-08	8.99954e-08	6.2612e-07	4.82828e-07	3.47845e-07	2.07525e-07	0	nan	0.000186192	0.000105356	nan	nan	nan	nan	nan	nan	nan	nan	0.000253319	0.000121343	nan	nan	nan	nan	nan	nan	nan	nan	6.95689e-07	2.72008e-07	0	nan	0	nan	0	nan	0	nan	6.51968e-05	3.15486e-06	0	nan	0	nan	0
Panama	1.55221e-06	5.24153e-07	7.12719e-05	3.89117e-06	2.83963e-05	2.3163e-06	1.91743e-06	4.98895e-07	3.46964e-06	7.67891e-07	0	nan	0.000281259	7.58149e-06	nan	nan	nan	nan	nan	nan	nan	nan	1.07031e-05	1.49891e-06	4.56341e-07	3.92059e-07	0.000124653	4.98929e-06	nan	nan	7.81802e-07	4.49236e-07	5.84361e-06	1.03122e-06	2.8353e-07	2.33902e-07	7.02958e-05	3.69935e-06	1.82613e-07	2.23008e-07	5.29577e-06	9.75099e-07	1.08493e-06	8.17204e-07	0	nan	0	nan	0
Papua New Guinea	4.21343e-05	1.48318e-05	0.000165528	3.18356e-05	0	nan	0	nan	0	nan	0	nan	0.000501733	6.1086e-05	nan	nan	nan	nan	nan	nan	nan	nan	5.85639e-05	1.78526e-05	nan	nan	nan	nan	nan	nan	nan	nan	2.4974e-05	1.25971e-05	0	nan	0	nan	0	nan	0	nan	0	nan	0	nan	0	nan	0
Paraguay	1.59276e-06	9.2931e-07	2.49709e-05	3.95782e-06	5.08184e-05	5.9766e-06	0	nan	2.16652e-05	3.50827e-06	0	nan	0.00105727	4.56801e-05	1.00513e-05	3.87049e-06	nan	nan	nan	nan	nan	nan	3.94598e-06	1.38072e-06	nan	nan	0.000126526	8.28132e-06	nan	nan	nan	nan	7.96382e-07	5.41236e-07	1.0176e-06	1.14458e-06	0.000179534	1.04019e-05	5.30921e-07	8.35815e-07	1.80513e-05	3.04403e-06	1.3273e-06	8.64942e-07	0	nan	0	nan	0
Peru	1.03611e-06	1.11036e-07	1.58291e-05	4.37755e-07	1.22322e-05	3.83893e-07	1.16274e-06	1.27897e-07	2.85001e-05	5.97954e-07	2.3024e-08	2.5697e-08	0.000565477	5.56444e-06	3.8215e-07	6.59889e-08	4.18607e-08	1.68497e-08	nan	nan	nan	nan	2.22918e-06	1.62532e-07	5.21699e-08	2.54131e-08	0.000330104	3.73153e-06	nan	nan	5.59236e-08	2.10224e-08	6.94727e-07	9.15373e-08	1.20876e-07	3.26304e-08	5.68523e-05	8.46575e-07	5.75599e-09	6.56273e-09	1.65392e-06	1.43058e-07	9.20959e-08	2.78821e-08	0	nan	0	nan	0
Philippines	8.53622e-06	5.87454e-07	0.000211878	3.08292e-06	3.8279e-08	3.32112e-08	1.22493e-07	9.96848e-08	1.33977e-07	6.4642e-08	7.6558e-08	5.47102e-08	0.000458687	5.04551e-06	4.05599e-07	9.80273e-08	3.32484e-07	9.28574e-08	nan	nan	nan	nan	0.000171996	2.59849e-06	2.51095e-07	2.42605e-07	1.23882e-07	6.65619e-08	nan	nan	nan	nan	2.62212e-05	1.0523e-06	1.53116e-07	5.88032e-08	9.35709e-08	7.98897e-08	0	nan	0	nan	2.48814e-07	9.39306e-08	1.91395e-08	2.18373e-08	1.14837e-07	6.86478e-08	1.91395e-08
Poland	9.24216e-07	6.21364e-08	1.15774e-05	2.24644e-07	1.6168e-08	8.42163e-09	8.24952e-08	2.15609e-08	3.19282e-07	3.98786e-08	8.03149e-09	4.63271e-09	5.84668e-06	1.67874e-07	2.67316e-07	4.3236e-08	1.74336e-07	2.73327e-08	3.45306e-09	3.30608e-09	5.39335e-09	3.81195e-09	4.45078e-06	1.47201e-07	6.80148e-08	2.39977e-08	8.3143e-08	2.12646e-08	2.30204e-09	2.30205e-09	4.05159e-08	2.1364e-08	4.87913e-07	4.36343e-08	2.15534e-07	2.98237e-08	1.9809e-07	4.50417e-08	1.87401e-08	1.25447e-08	4.01574e-09	5.41588e-09	9.03542e-07	6.07902e-08	8.8442e-08	2.42025e-08	0	nan	2.00787e-09
Portugal	3.06975e-06	2.32152e-07	1.97604e-05	5.9517e-07	5.03289e-07	9.4594e-08	3.34852e-08	1.9486e-08	3.91807e-07	8.99838e-08	4.91325e-08	3.22117e-08	2.87687e-05	8.57621e-07	0.000122626	1.66207e-06	4.52487e-07	1.04118e-07	nan	nan	nan	nan	1.10081e-05	4.67858e-07	2.57747e-07	7.65609e-08	0.000838698	1.24893e-05	nan	nan	1.99996e-07	8.85998e-08	3.46179e-06	2.57689e-07	8.70615e-07	1.17684e-07	5.1902e-07	9.39496e-08	3.76682e-06	2.71932e-07	2.68041e-06	2.19723e-07	6.36218e-07	1.00334e-07	1.59055e-07	5.23506e-08	2.84117e-08	3.2376e-08	0
Puerto Rico	3.16161e-06	7.52062e-07	8.25113e-05	3.61163e-06	1.31417e-05	1.58838e-06	1.3089e-06	4.95618e-07	1.78938e-06	5.20522e-07	0	nan	0.000156792	4.63466e-06	nan	nan	nan	nan	nan	nan	nan	nan	3.75522e-05	2.21717e-06	nan	nan	0.000141111	4.31445e-06	nan	nan	1.24468e-07	1.15875e-07	1.4105e-05	1.55937e-06	0	nan	3.92918e-05	2.48662e-06	0	nan	5.22226e-06	9.25465e-07	3.72788e-07	2.91444e-07	0	nan	0	nan	0
Qatar	3.18726e-06	1.00516e-06	6.0291e-05	4.86748e-06	0	nan	0	nan	0	nan	7.0828e-07	4.10172e-07	4.21115e-05	3.86083e-06	8.47187e-07	5.86736e-07	nan	nan	nan	nan	nan	nan	1.8184e-05	2.72166e-06	1.52494e-06	5.39195e-07	nan	nan	nan	nan	nan	nan	1.48603e-05	2.44167e-06	3.71847e-06	1.08885e-06	1.98993e-06	1.18285e-06	0	nan	0	nan	7.24377e-07	8.07302e-07	0	nan	5.3121e-07	3.62396e-07	0
Reunion	2.7966e-06	1.97606e-06	4.05894e-05	6.84702e-06	8.73012e-07	1.12584e-06	0	nan	4.36506e-07	6.64708e-07	0	nan	6.54423e-07	6.43438e-07	5.01185e-05	6.90391e-06	nan	nan	nan	nan	nan	nan	1.1816e-06	1.12736e-06	5.11345e-05	9.08748e-06	nan	nan	nan	nan	nan	nan	8.73012e-07	6.73482e-07	0.000122975	1.08138e-05	0	nan	0	nan	0	nan	4.71426e-06	2.64734e-06	0	nan	0	nan	0
Romania	3.24486e-06	2.75146e-07	3.29335e-05	8.42668e-07	1.4726e-08	1.91991e-08	2.00966e-08	2.94827e-08	3.91069e-07	1.08905e-07	0	nan	1.53582e-05	5.69813e-07	9.0879e-07	1.3266e-07	2.2816e-07	6.24181e-08	1.17734e-07	3.55013e-08	nan	nan	1.12591e-05	4.84277e-07	1.15466e-07	3.84438e-08	8.32013e-08	4.08328e-08	2.67577e-08	2.23873e-08	8.62868e-07	1.10097e-07	4.28392e-06	3.01589e-07	1.33642e-06	1.56872e-07	3.11497e-07	7.07923e-08	0	nan	3.61739e-07	1.58752e-07	1.09527e-06	1.45298e-07	3.23678e-07	8.90458e-08	1.00483e-08	1.53205e-08	9.54589e-08
Russia	3.60802e-06	4.15164e-07	2.01569e-05	8.74351e-07	7.10778e-08	5.06406e-08	3.55389e-07	3.44723e-07	3.55389e-07	1.12794e-07	2.93196e-07	2.45698e-07	1.68993e-05	7.55325e-07	1.34346e-06	2.25015e-07	4.39527e-07	1.06048e-07	nan	nan	nan	nan	9.26891e-06	5.80716e-07	2.22557e-07	8.37918e-08	2.45573e-07	1.08802e-07	8.20205e-08	4.69102e-08	3.41752e-08	2.41661e-08	2.71324e-06	3.28468e-07	1.27498e-06	2.17839e-07	9.05261e-07	2.6035e-07	0	nan	3.55389e-08	2.91698e-08	1.49644e-06	2.35326e-07	1.24386e-07	6.18138e-08	3.55389e-08	4.68679e-08	4.26662e-07
Rwanda	9.82254e-05	2.50932e-05	3.25273e-05	1.54661e-05	0	nan	0	nan	0	nan	0	nan	0.000187462	3.11443e-05	0.000667534	7.06643e-05	6.83685e-06	6.34443e-06	nan	nan	nan	nan	2.73474e-05	1.39253e-05	1.48202e-05	7.4006e-06	nan	nan	nan	nan	nan	nan	1.22782e-05	7.32642e-06	8.28777e-05	2.32158e-05	0	nan	0	nan	0	nan	0	nan	0	nan	0	nan	0
Saint Helena	9.38643e-05	0.000108983	0.000135165	0.000120898	0	nan	0	nan	0	nan	0	nan	7.02734e-05	4.93961e-05	nan	nan	nan	nan	nan	nan	nan	nan	0.000241334	9.74568e-05	nan	nan	nan	nan	nan	nan	nan	nan	0.000112637	7.54534e-05	0	nan	0	nan	0	nan	0	nan	0	nan	0	nan	0	nan	0
Saint Kitts and Nevis	2.20546e-05	1.81433e-05	0.000319957	5.07571e-05	0	nan	0	nan	0	nan	0	nan	0.000168839	3.05137e-05	nan	nan	nan	nan	nan	nan	nan	nan	9.64229e-05	2.46506e-05	nan	nan	nan	nan	nan	nan	nan	nan	3.54741e-05	2.00807e-05	0	nan	0	nan	0	nan	0	nan	0	nan	0	nan	0	nan	0
Saint Lucia	3.89678e-05	1.73016e-05	0.000192983	2.61073e-05	0	nan	0	nan	0	nan	0	nan	6.23652e-05	1.40686e-05	nan	nan	4.58134e-06	3.07336e-06	nan	nan	nan	nan	8.09228e-05	1.99086e-05	nan	nan	nan	nan	nan	nan	nan	nan	2.21745e-05	1.02788e-05	4.32976e-06	5.46119e-06	0	nan	0	nan	0	nan	0	nan	0	nan	0	nan	0
Saint Vincent and the Grenadines	0	nan	0.000296222	5.91019e-05	0	nan	0	nan	0	nan	0	nan	0.000244538	5.01755e-05	4.31196e-06	4.31202e-06	nan	nan	nan	nan	nan	nan	9.28838e-05	3.02931e-05	nan	nan	nan	nan	nan	nan	nan	nan	2.21343e-05	1.21446e-05	0	nan	0	nan	0	nan	0	nan	8.85373e-06	8.32869e-06	0	nan	0	nan	0
Samoa	2.34725e-05	1.79463e-05	0.000366879	0.000152874	0	nan	0	nan	0	nan	0	nan	0.000115917	6.17385e-05	nan	nan	nan	nan	nan	nan	nan	nan	8.96926e-05	3.95249e-05	nan	nan	nan	nan	nan	nan	nan	nan	4.69451e-05	2.62732e-05	0	nan	0	nan	0	nan	0	nan	1.17363e-05	1.44366e-05	0	nan	0	nan	0
San Marino	6.43061e-06	5.45783e-06	3.98203e-05	1.89803e-05	0	nan	0	nan	0	nan	0	nan	3.94889e-06	3.94898e-06	nan	nan	nan	nan	nan	nan	nan	nan	nan	nan	nan	nan	nan	nan	nan	nan	nan	nan	0	nan	0	nan	0	nan	0	nan	0	nan	0	nan	0	nan	0	nan	0
Sao Tome and Principe	0	nan	0.000112484	0.000102849	0	nan	0	nan	0	nan	0	nan	nan	nan	nan	nan	nan	nan	nan	nan	nan	nan	nan	nan	nan	nan	nan	nan	nan	nan	nan	nan	0	nan	4.41114e-06	4.95899e-06	0	nan	0	nan	0	nan	0	nan	0	nan	0	nan	0
Saudi Arabia	1.86111e-06	2.48687e-07	2.25176e-05	9.45933e-07	0	nan	1.82462e-08	2.22326e-08	0	nan	2.74073e-07	1.28971e-07	2.20307e-05	7.52271e-07	8.47393e-07	1.94842e-07	7.75392e-08	4.47688e-08	nan	nan	nan	nan	1.2643e-05	6.94053e-07	2.95378e-07	1.68496e-07	2.90772e-08	2.78397e-08	nan	nan	nan	nan	5.47538e-06	4.73517e-07	7.51627e-07	1.91821e-07	3.64924e-08	4.93136e-08	0	nan	1.82462e-08	2.10315e-08	1.05422e-07	7.30529e-08	1.82462e-08	2.61549e-08	9.12309e-08	5.85126e-08	3.08323e-07
Senegal	5.61951e-06	1.69666e-06	3.28298e-05	4.40075e-06	0	nan	0	nan	0	nan	0	nan	2.49973e-05	3.63889e-06	0.000231249	1.15725e-05	5.91205e-07	4.18055e-07	nan	nan	nan	nan	5.32085e-06	2.10553e-06	1.6188e-05	3.61576e-06	nan	nan	nan	nan	nan	nan	1.25091e-05	3.12226e-06	0.000170791	1.08366e-05	1.55276e-06	1.32161e-06	0	nan	0	nan	1.77458e-06	9.01626e-07	2.95764e-07	3.49738e-07	0	nan	0
Seychelles	0.000102893	3.90451e-05	8.48146e-05	2.45292e-05	0	nan	0	nan	0	nan	0	nan	0.000133655	3.40446e-05	nan	nan	nan	nan	nan	nan	nan	nan	6.95452e-05	2.41056e-05	nan	nan	nan	nan	nan	nan	nan	nan	3.85521e-05	2.04662e-05	1.21164e-05	8.0541e-06	0	nan	0	nan	0	nan	0	nan	0	nan	0	nan	0
Sierra Leone	2.40053e-05	2.95291e-05	0.000433037	0.000219543	0	nan	0	nan	0	nan	0	nan	0.000436145	0.000145433	nan	nan	1.45199e-05	1.45201e-05	nan	nan	nan	nan	0.000168431	9.74158e-05	nan	nan	nan	nan	nan	nan	nan	nan	4.80106e-05	4.65543e-05	0	nan	0	nan	0	nan	0	nan	0	nan	0	nan	0	nan	0
Singapore	1.47939e-05	7.59959e-07	0.000107774	2.00439e-06	0	nan	2.17594e-07	1.62422e-07	4.7856e-07	1.46119e-07	7.45166e-06	5.12515e-07	6.91601e-05	1.53672e-06	4.83534e-07	1.19347e-07	4.01903e-07	9.97361e-08	nan	nan	1.17784e-07	6.64014e-08	5.77837e-05	1.41028e-06	3.44053e-08	2.43038e-08	nan	nan	nan	nan	7.5381e-07	1.41753e-07	3.29241e-05	1.0778e-06	1.55658e-06	2.58026e-07	2.37879e-07	1.50291e-07	1.65962e-08	2.86415e-08	1.65962e-08	2.74674e-08	1.2945e-06	2.09245e-07	1.82558e-07	6.72322e-08	7.46714e-06	5.65698e-07	1.65962e-08
Slovakia	3.64165e-06	4.46416e-07	1.73119e-05	9.87605e-07	5.60254e-08	5.73588e-08	5.60254e-08	5.60383e-08	9.80445e-08	9.73721e-08	2.80127e-08	3.56618e-08	9.25554e-06	7.46121e-07	1.58713e-06	3.44832e-07	4.26343e-07	1.27955e-07	nan	nan	nan	nan	9.91175e-06	8.01687e-07	1.35198e-07	1.16153e-07	1.56443e-07	7.73503e-08	nan	nan	2.31768e-07	9.35422e-08	2.52114e-06	3.452e-07	7.00318e-07	1.80278e-07	1.40064e-07	8.1424e-08	2.80127e-08	3.16304e-08	2.80127e-08	3.16304e-08	2.24102e-06	3.2877e-07	5.60254e-08	5.30639e-08	8.40381e-08	9.98982e-08	0
Slovenia	3.4583e-06	4.56207e-07	2.69765e-05	1.2128e-06	2.84262e-08	3.90034e-08	4.46698e-08	5.94106e-08	1.50492e-07	1.01575e-07	0	nan	8.12618e-06	7.26262e-07	5.78992e-07	2.79662e-07	2.2189e-07	1.48615e-07	3.55025e-08	3.51843e-08	nan	nan	1.59278e-05	1.05322e-06	nan	nan	nan	nan	nan	nan	nan	nan	2.909e-06	4.12974e-07	3.1874e-07	1.37019e-07	2.55836e-07	1.1119e-07	0	nan	2.84262e-08	3.24985e-08	2.50151e-06	3.63925e-07	1.42131e-07	6.58544e-08	0	nan	0
Solomon Islands	1.29512e-05	2.23512e-05	0.000205077	7.9273e-05	0	nan	0	nan	0	nan	0	nan	0.000520432	0.000103016	nan	nan	nan	nan	nan	nan	nan	nan	0.00015604	8.64529e-05	nan	nan	nan	nan	nan	nan	nan	nan	2.29136e-05	2.92186e-05	0	nan	0	nan	0	nan	0	nan	0	nan	0	nan	0	nan	0
Somalia	5.1833e-05	2.27385e-05	4.30487e-05	1.84534e-05	0	nan	0	nan	0	nan	0	nan	0.000276687	4.69391e-05	1.06337e-05	6.09986e-06	nan	nan	nan	nan	nan	nan	2.6826e-05	8.9429e-06	nan	nan	nan	nan	nan	nan	nan	nan	4.30487e-06	7.12477e-06	0	nan	0	nan	0	nan	0	nan	0	nan	0	nan	0	nan	0
South Africa	0.000127784	2.47801e-06	0.000108735	2.19616e-06	2.0672e-08	2.93659e-08	2.0672e-08	3.42131e-08	1.08058e-07	6.78388e-08	0	nan	0.000110168	1.68683e-06	3.80403e-06	3.95834e-07	1.70416e-05	7.79324e-07	nan	nan	nan	nan	8.23129e-05	1.89129e-06	1.79045e-07	9.45032e-08	1.17703e-07	5.24888e-08	nan	nan	1.63698e-07	7.88753e-08	1.85679e-05	9.11819e-07	1.13825e-06	2.40717e-07	2.0672e-08	3.85539e-08	0	nan	2.0672e-08	2.91211e-08	9.09568e-07	1.91628e-07	6.2016e-08	4.28436e-08	0	nan	2.0672e-08
Spain	1.1156e-06	5.10769e-08	1.14213e-05	1.66487e-07	4.16094e-06	9.95254e-08	4.33241e-07	3.13329e-08	1.90748e-06	6.97254e-08	9.17256e-09	5.63278e-09	7.91791e-05	7.72754e-07	6.44057e-07	3.89981e-08	2.26928e-07	2.38964e-08	nan	nan	nan	nan	2.8752e-06	6.52042e-08	2.20697e-07	2.62811e-08	9.16399e-05	8.92345e-07	7.07572e-09	3.84237e-09	4.64247e-07	3.21783e-08	1.24949e-06	5.53946e-08	7.57865e-07	4.39139e-08	6.09236e-05	4.33323e-07	1.56629e-08	6.21934e-09	2.70479e-06	8.02589e-08	7.46543e-07	4.20894e-08	1.14313e-07	1.64392e-08	2.23897e-09	2.16068e-09	6.71692e-09
Sri Lanka	2.74998e-05	3.70029e-06	6.37163e-05	5.21051e-06	0	nan	2.12388e-07	3.45888e-07	2.12388e-07	3.66536e-07	0	nan	0.000107865	7.50507e-06	7.23184e-07	4.10528e-07	2.16955e-07	2.16958e-07	nan	nan	nan	nan	4.42767e-05	4.24647e-06	nan	nan	nan	nan	nan	nan	nan	nan	1.8242e-05	3.14728e-06	2.12388e-07	2.77683e-07	0	nan	0	nan	0	nan	1.27433e-06	6.58013e-07	2.12388e-07	3.66536e-07	0	nan	0
Sudan	5.88627e-05	8.80123e-06	8.90464e-05	1.23337e-05	0	nan	0	nan	0	nan	1.2524e-06	9.60657e-07	0.000359579	2.04623e-05	2.97731e-06	2.80338e-06	nan	nan	nan	nan	nan	nan	2.7019e-05	5.31615e-06	nan	nan	nan	nan	nan	nan	nan	nan	4.07029e-05	7.48189e-06	3.21128e-06	2.21338e-06	0	nan	0	nan	0	nan	6.26199e-07	9.03216e-07	1.5655e-06	1.88643e-06	0	nan	0
Suriname	0	nan	0.000129907	3.80945e-05	3.23381e-06	4.97796e-06	0	nan	0	nan	0	nan	7.4181e-05	2.42153e-05	0.000110864	2.57602e-05	nan	nan	nan	nan	nan	nan	9.43275e-06	6.56343e-06	nan	nan	nan	nan	nan	nan	nan	nan	4.00376e-06	5.46854e-06	0	nan	0	nan	0	nan	0	nan	0	nan	0.000113183	2.67286e-05	0	nan	0
Swaziland	0.00142705	0.000217247	0.000195908	7.21468e-05	0	nan	0	nan	0	nan	0	nan	0.000650137	0.000123874	nan	nan	nan	nan	nan	nan	nan	nan	0.000168456	5.25349e-05	nan	nan	nan	nan	nan	nan	nan	nan	5.62846e-05	2.89072e-05	0	nan	0	nan	0	nan	0	nan	0	nan	0	nan	0	nan	0
Sweden	1.90401e-06	1.27396e-07	2.57216e-05	4.96465e-07	7.20791e-08	2.64082e-08	1.55702e-07	3.73136e-08	7.29575e-07	8.15316e-08	6.22808e-08	2.34126e-08	9.57266e-06	2.95088e-07	6.23605e-07	7.0498e-08	4.00195e-07	5.26795e-08	9.83984e-09	6.90316e-09	2.7287e-08	1.21441e-08	1.10648e-05	3.24846e-07	1.11659e-07	2.68815e-08	4.46915e-07	5.8977e-08	3.95152e-08	1.71544e-08	9.36124e-08	2.57391e-08	2.06861e-06	1.36194e-07	5.84101e-07	7.29524e-08	3.38096e-07	5.27614e-08	2.81747e-08	1.96106e-08	4.00377e-08	1.62878e-08	1.25451e-06	1.06019e-07	2.35777e-07	4.12151e-08	3.90611e-08	3.05562e-08	4.44863e-08
Switzerland	3.91327e-06	1.96159e-07	2.81541e-05	5.27273e-07	4.8059e-07	8.0216e-08	1.97894e-07	4.62611e-08	7.16505e-07	8.22222e-08	6.00004e-07	8.01653e-08	9.82091e-06	2.43182e-07	1.54346e-05	3.76296e-07	2.68476e-05	4.97719e-07	2.88095e-08	1.53561e-08	3.9879e-08	1.61704e-08	1.1463e-05	3.3608e-07	1.3627e-05	3.54998e-07	1.32044e-06	1.20123e-07	8.47859e-08	3.06227e-08	6.81714e-08	2.38316e-08	4.77529e-06	2.19147e-07	3.23498e-05	5.66535e-07	6.23831e-07	7.59424e-08	2.64443e-08	1.32901e-08	3.1264e-07	5.83682e-08	0.000107847	1.08802e-06	2.64443e-07	4.7733e-08	3.20115e-07	6.38142e-08	9.95665e-08
Syria	1.79051e-05	3.43659e-06	6.68899e-05	6.02148e-06	0	nan	0	nan	0	nan	0	nan	3.35519e-05	3.70579e-06	5.76469e-06	1.70391e-06	9.87539e-07	6.45807e-07	nan	nan	nan	nan	2.16718e-05	3.22745e-06	2.37855e-07	2.37731e-07	nan	nan	nan	nan	nan	nan	7.71292e-06	1.92651e-06	6.99583e-06	1.96605e-06	2.29782e-07	2.45995e-07	0	nan	0	nan	4.59563e-07	4.31399e-07	2.92449e-07	4.0238e-07	2.29782e-07	3.96554e-07	0
Taiwan	3.58688e-06	2.29977e-07	2.0832e-05	5.67252e-07	1.47305e-08	1.48044e-08	1.13157e-07	6.35743e-08	1.91777e-07	5.68552e-08	9.57484e-08	3.62673e-08	2.94699e-05	6.52629e-07	2.9252e-07	6.98704e-08	4.98357e-07	2.63763e-07	1.73845e-08	1.45451e-08	nan	nan	2.14449e-05	5.70751e-07	3.99845e-08	3.78642e-08	1.97916e-08	1.38341e-08	nan	nan	1.48932e-08	1.48621e-08	8.67032e-06	3.85961e-07	2.72515e-07	6.38154e-08	1.08774e-07	4.51589e-08	0	nan	1.47305e-08	1.35905e-08	2.72515e-07	6.01011e-08	2.20958e-08	1.63638e-08	2.11593e-07	6.14082e-08	7.36526e-09
Tajikistan	3.16333e-05	3.46961e-05	2.48656e-05	1.9665e-05	0	nan	0	nan	0	nan	0	nan	0.000245361	6.24672e-05	5.88114e-06	5.88124e-06	nan	nan	5.88114e-06	5.88124e-06	nan	nan	nan	nan	nan	nan	nan	nan	nan	nan	nan	nan	3.79084e-05	2.80799e-05	6.91979e-06	1.29056e-05	0	nan	0	nan	0	nan	6.91979e-06	1.12694e-05	0	nan	0	nan	0
Tanzania	0.00033938	2.20109e-05	9.1926e-05	1.0487e-05	0	nan	0	nan	0	nan	0	nan	0.000293282	1.86421e-05	1.5008e-05	3.89053e-06	2.18809e-06	1.21883e-06	nan	nan	nan	nan	6.57081e-05	8.48611e-06	9.3508e-07	8.70526e-07	nan	nan	nan	nan	nan	nan	2.85894e-05	6.10792e-06	2.89443e-05	7.67118e-06	0	nan	0	nan	0	nan	1.68822e-06	1.94305e-06	5.62739e-07	6.46495e-07	0	nan	0
Thailand	6.78047e-06	3.35857e-07	5.24407e-05	9.44767e-07	0	nan	1.48821e-08	1.27486e-08	4.46464e-08	2.15068e-08	5.20875e-08	2.77458e-08	4.2059e-05	8.48551e-07	7.65792e-07	1.1161e-07	4.21092e-07	8.41289e-08	nan	nan	nan	nan	1.8972e-05	5.69545e-07	4.38601e-08	2.51623e-08	nan	nan	8.80524e-09	8.7719e-09	nan	nan	1.29129e-05	4.59226e-07	1.45845e-06	1.34381e-07	2.56717e-07	7.77979e-08	0	nan	5.20875e-08	4.167e-08	2.88714e-06	2.16083e-07	3.64613e-07	7.12603e-08	1.30295e-07	5.1683e-08	7.44107e-09
Timor (East)	0.000173737	6.41726e-05	0.000160598	6.82803e-05	0	nan	0	nan	0	nan	0.000305347	9.40991e-05	0.000255974	7.5908e-05	0.000135793	6.283e-05	nan	nan	nan	nan	nan	nan	5.19209e-05	4.47731e-05	nan	nan	1.59757e-05	1.52958e-05	nan	nan	nan	nan	0.000136508	5.74492e-05	0	nan	0	nan	0	nan	0	nan	0	nan	0	nan	0.000198557	7.29341e-05	0
Togo	4.75363e-05	1.55261e-05	0.000100029	2.92609e-05	0	nan	0	nan	0	nan	0	nan	4.69396e-05	2.00169e-05	0.000254087	3.18932e-05	nan	nan	nan	nan	nan	nan	4.26724e-06	3.01749e-06	1.93257e-05	1.09409e-05	nan	nan	nan	nan	nan	nan	5.87213e-05	3.01229e-05	0.000549381	6.51164e-05	0	nan	0	nan	0	nan	2.79625e-06	6.22546e-06	0	nan	0	nan	0
Tokelau	0	nan	0	nan	0	nan	0	nan	0	nan	0	nan	nan	nan	nan	nan	0.00274342	0.00266692	nan	nan	nan	nan	nan	nan	nan	nan	nan	nan	nan	nan	nan	nan	0	nan	0	nan	0	nan	0	nan	0	nan	0	nan	0	nan	0	nan	0
Tongo	0.000250755	0.000127052	0.000526076	0.000160123	0	nan	0	nan	0	nan	0	nan	2.88752e-05	1.42807e-05	nan	nan	nan	nan	nan	nan	nan	nan	nan	nan	nan	nan	nan	nan	nan	nan	nan	nan	0	nan	0	nan	0	nan	0	nan	0	nan	0	nan	0	nan	0	nan	0
Trinidad and Tobago	1.32653e-05	2.72836e-06	0.000228095	1.10041e-05	0	nan	0	nan	0	nan	0	nan	9.94936e-05	7.01344e-06	nan	nan	nan	nan	nan	nan	nan	nan	8.84075e-05	6.41875e-06	nan	nan	2.01312e-06	1.0142e-06	nan	nan	nan	nan	1.20543e-05	2.55367e-06	4.9436e-06	2.59394e-06	4.53164e-07	5.85681e-07	0	nan	2.82492e-07	4.05707e-07	2.4718e-07	5.50311e-07	2.4718e-07	5.50311e-07	0	nan	0
Tunisia	3.39331e-06	9.46321e-07	3.61194e-05	3.66337e-06	0	nan	3.23172e-07	3.05872e-07	0	nan	0	nan	2.68977e-05	2.87883e-06	0.000293041	9.24712e-06	3.21483e-07	2.273e-07	nan	nan	nan	nan	1.52547e-05	2.07511e-06	4.49662e-05	3.78306e-06	nan	nan	nan	nan	1.79645e-07	1.78036e-07	3.23664e-06	1.09429e-06	0.000278097	9.97499e-06	6.46345e-07	4.4031e-07	0	nan	0	nan	2.10205e-06	8.96749e-07	1.61586e-07	3.59748e-07	0	nan	0
Turkey	2.2181e-06	1.13576e-07	1.71283e-05	3.17348e-07	1.05878e-08	6.00176e-09	1.15191e-08	9.87549e-09	1.57246e-07	3.24765e-08	7.94082e-09	7.23641e-09	1.16337e-05	2.81953e-07	3.80976e-07	5.20145e-08	2.15006e-07	3.60096e-08	3.99983e-05	5.47726e-07	nan	nan	8.39535e-06	2.40756e-07	3.67586e-08	1.37228e-08	2.6988e-08	1.09945e-08	8.00933e-05	8.79759e-07	3.22701e-09	3.22704e-09	1.17934e-06	8.1356e-08	5.54979e-07	5.67901e-08	5.82327e-08	1.734e-08	2.64694e-09	3.73929e-09	1.79177e-08	1.21845e-08	1.20311e-06	8.60133e-08	2.05658e-07	3.98034e-08	2.64694e-09	4.56805e-09	0.000135394
Turkmenistan	0	nan	6.57947e-05	5.47239e-05	0	nan	0	nan	0	nan	0	nan	1.80858e-05	1.80862e-05	nan	nan	nan	nan	nan	nan	nan	nan	nan	nan	nan	nan	nan	nan	nan	nan	nan	nan	2.19316e-05	4.88278e-05	0	nan	0	nan	0	nan	0	nan	0	nan	0	nan	0	nan	0
Turks and Caicos Islands	5.11376e-05	4.46531e-05	0.000723232	9.20807e-05	0	nan	0	nan	0	nan	0	nan	0.000149424	6.36165e-05	nan	nan	nan	nan	nan	nan	nan	nan	7.11258e-05	7.0145e-05	nan	nan	nan	nan	nan	nan	nan	nan	1.46107e-05	1.28274e-05	0	nan	0	nan	0	nan	0	nan	0	nan	0	nan	0	nan	0
Tuvalu	0	nan	0	nan	0	nan	0	nan	0	nan	0	nan	0.00013398	0.000133991	nan	nan	nan	nan	nan	nan	nan	nan	nan	nan	nan	nan	nan	nan	nan	nan	nan	nan	0	nan	0	nan	0	nan	0	nan	0	nan	0	nan	0	nan	0	nan	0
Uganda	0.000399463	2.50144e-05	6.89803e-05	8.95935e-06	0	nan	1.24289e-06	1.58704e-06	0	nan	0	nan	0.000485037	2.77938e-05	4.72166e-06	2.68392e-06	nan	nan	nan	nan	nan	nan	5.89684e-05	8.38321e-06	nan	nan	nan	nan	nan	nan	nan	nan	2.17506e-05	5.21288e-06	6.21444e-07	1.38356e-06	0	nan	0	nan	0	nan	1.06888e-06	1.35807e-06	0	nan	0	nan	0
Ukraine	3.34691e-06	4.6711e-07	1.79866e-05	1.08762e-06	6.04221e-08	6.00642e-08	0	nan	1.90642e-07	1.10729e-07	1.66161e-07	1.71324e-07	1.37348e-05	9.44076e-07	7.43287e-07	2.04867e-07	4.33733e-07	1.42959e-07	nan	nan	nan	nan	4.05732e-06	4.7949e-07	nan	nan	3.22091e-08	3.22094e-08	nan	nan	nan	nan	1.17823e-06	2.66109e-07	6.04221e-07	1.88075e-07	1.20844e-07	1.25359e-07	0	nan	0	nan	7.55276e-07	2.0135e-07	1.51055e-07	1.27483e-07	7.9304e-08	9.39652e-08	1.98951e-07
United Arab Emirates	8.03391e-06	7.48465e-07	8.12551e-05	2.51592e-06	3.493e-08	4.3289e-08	1.28077e-07	1.21345e-07	6.98601e-08	6.21188e-08	7.68461e-07	3.79138e-07	6.623e-05	2.26323e-06	1.17795e-06	2.37524e-07	2.43069e-07	1.20034e-07	nan	nan	3.53177e-08	3.53181e-08	3.96318e-05	1.69589e-06	2.1113e-07	1.48931e-07	8.9726e-08	6.32647e-08	3.53177e-08	3.53181e-08	nan	nan	1.80219e-05	1.22025e-06	3.51312e-06	5.79754e-07	1.3972e-07	8.54443e-08	0	nan	1.3972e-07	1.33509e-07	1.2547e-06	3.06334e-07	2.15584e-07	1.33083e-07	1.0479e-07	8.9431e-08	3.493e-08
United Kingdom	1.83244e-05	1.60036e-07	0.000134191	7.52649e-07	7.26928e-08	1.06456e-08	1.08515e-07	1.25531e-08	1.61896e-07	1.3787e-08	9.632e-08	1.08579e-08	4.33418e-05	4.27795e-07	5.65793e-07	2.44964e-08	2.67846e-07	1.7912e-08	1.2089e-08	3.60611e-09	3.47182e-09	1.63984e-09	7.62172e-05	7.51116e-07	1.28925e-07	1.16825e-08	5.24237e-07	2.57097e-08	2.20779e-08	4.74371e-09	3.83114e-08	6.28241e-09	1.00675e-05	1.15371e-07	9.99682e-07	3.40475e-08	2.49893e-07	1.797e-08	1.65716e-08	6.09087e-09	3.96427e-08	6.86494e-09	8.33182e-07	3.17973e-08	2.06477e-07	1.65962e-08	6.40353e-08	8.90427e-09	3.13978e-08
United States	1.01118e-05	6.49834e-08	0.000283507	1.54246e-06	1.63169e-07	7.22054e-09	5.22311e-07	1.30533e-08	4.6952e-07	1.24038e-08	1.45959e-07	7.12474e-09	6.49054e-05	6.23688e-07	4.37994e-07	1.13179e-08	1.09182e-07	5.85834e-09	4.52166e-09	1.14364e-09	6.86412e-09	1.85646e-09	8.41826e-05	8.08052e-07	4.67301e-08	3.64027e-09	7.73156e-07	1.56485e-08	8.55761e-09	1.54272e-09	5.67438e-08	3.96514e-09	2.38104e-05	1.28974e-07	2.32432e-07	8.65506e-09	2.44782e-07	8.7863e-09	1.47489e-08	2.21967e-09	7.0477e-08	4.59297e-09	1.83388e-07	7.56152e-09	5.04056e-08	4.12104e-09	1.24812e-07	6.44929e-09	1.26131e-08
Uruguay	3.30364e-06	7.15876e-07	2.85618e-05	2.08876e-06	3.08016e-05	2.18587e-06	4.50477e-07	2.08148e-07	2.03358e-05	1.646e-06	0	nan	9.81203e-05	3.7707e-06	7.37044e-07	2.77816e-07	8.53109e-07	5.10693e-07	nan	nan	nan	nan	5.1062e-06	8.02773e-07	nan	nan	7.08592e-05	2.92049e-06	nan	nan	1.79153e-07	1.2486e-07	2.3049e-06	6.15395e-07	3.21769e-07	1.82295e-07	6.43712e-05	3.00085e-06	6.75716e-07	4.98162e-07	7.57242e-06	1.04116e-06	3.86123e-07	2.32946e-07	6.43539e-08	9.79976e-08	0	nan	0
Uzbekistan	1.4022e-05	6.40577e-06	8.30398e-05	1.71833e-05	0	nan	0	nan	0	nan	0	nan	8.07125e-05	1.23862e-05	nan	nan	nan	nan	nan	nan	nan	nan	8.22474e-06	4.68887e-06	nan	nan	nan	nan	nan	nan	nan	nan	7.92028e-06	5.85657e-06	0	nan	1.59244e-06	2.28702e-06	0	nan	0	nan	0	nan	0	nan	0	nan	0
Vanuatu	1.0068e-05	1.23845e-05	0.000130884	4.36441e-05	0	nan	0	nan	0	nan	0	nan	0.000220036	7.09008e-05	0.000203335	5.92704e-05	nan	nan	nan	nan	nan	nan	nan	nan	nan	nan	nan	nan	nan	nan	nan	nan	1.0068e-05	1.87773e-05	4.02721e-05	3.46976e-05	0	nan	0	nan	0	nan	0	nan	0	nan	0	nan	0
Vatican	0	nan	4.76019e-05	3.779e-05	0	nan	0	nan	0	nan	0	nan	0.000147199	4.24998e-05	0.000104948	9.96673e-05	nan	nan	nan	nan	nan	nan	nan	nan	nan	nan	nan	nan	nan	nan	nan	nan	0	nan	3.57014e-05	2.43322e-05	0.000104129	0.000106847	0	nan	0	nan	0	nan	0	nan	0	nan	0
Venezuela	1.38589e-06	1.72956e-07	2.13028e-05	7.20115e-07	1.80713e-05	6.50887e-07	1.13127e-06	1.7314e-07	2.88187e-06	2.68185e-07	0	nan	0.000813005	1.01927e-05	1.16668e-07	5.7704e-08	6.08688e-08	3.50134e-08	nan	nan	nan	nan	2.64799e-06	2.44511e-07	8.12861e-08	3.58454e-08	8.70527e-05	1.50543e-06	nan	nan	1.61218e-07	6.51357e-08	1.01486e-06	1.4755e-07	8.73001e-08	4.31934e-08	5.85059e-05	1.18525e-06	0	nan	7.51872e-06	4.06936e-07	2.1825e-08	1.7016e-08	1.09125e-08	1.63557e-08	0	nan	0
Viet Nam	1.74768e-05	1.26526e-06	3.89361e-05	1.84694e-06	0	nan	3.86075e-08	6.66285e-08	1.00609e-06	3.44247e-07	3.86075e-08	7.20043e-08	3.78394e-05	1.61923e-06	5.12134e-06	6.37106e-07	2.37976e-07	1.18805e-07	nan	nan	nan	nan	4.67604e-06	4.80988e-07	1.01205e-07	7.10378e-08	3.91475e-08	3.8973e-08	nan	nan	nan	nan	1.80683e-05	1.18474e-06	1.09259e-05	9.41551e-07	5.01898e-07	1.82829e-07	0	nan	0	nan	5.28923e-06	6.16557e-07	1.52068e-06	4.14786e-07	3.86075e-08	7.20043e-08	3.86075e-08
Virgin Islands, British	1.50211e-05	1.2772e-05	0.00018452	3.52236e-05	0	nan	0	nan	0	nan	0	nan	4.15549e-05	1.45241e-05	nan	nan	nan	nan	nan	nan	nan	nan	0.000130161	2.03392e-05	nan	nan	nan	nan	nan	nan	nan	nan	6.45437e-05	2.62083e-05	0	nan	0	nan	0	nan	0	nan	0	nan	0	nan	0	nan	0
Virgin Islands, U.S.	7.73016e-06	3.89076e-06	0.000217733	2.35357e-05	0	nan	0	nan	0	nan	0	nan	0.000127463	2.42284e-05	nan	nan	nan	nan	nan	nan	nan	nan	0.000114203	1.78686e-05	nan	nan	nan	nan	nan	nan	nan	nan	2.06138e-05	7.39585e-06	0	nan	0	nan	0	nan	0	nan	0	nan	0	nan	0	nan	0
Yemen	8.54545e-06	2.55489e-06	2.58514e-05	4.4456e-06	0	nan	0	nan	3.53472e-07	7.86956e-07	0	nan	6.00294e-05	5.60787e-06	nan	nan	nan	nan	nan	nan	nan	nan	3.07653e-05	4.86892e-06	nan	nan	nan	nan	nan	nan	nan	nan	1.0291e-05	2.95641e-06	3.53472e-06	1.60508e-06	0	nan	0	nan	0	nan	7.06945e-07	6.70488e-07	0	nan	3.53472e-07	5.85013e-07	0
Yugoslavia	1.1203e-05	1.04379e-06	5.02845e-05	2.02593e-06	7.61965e-08	7.5246e-08	2.03191e-07	1.75516e-07	7.61965e-08	8.79766e-08	0	nan	1.57201e-05	1.10164e-06	5.24899e-07	1.96077e-07	nan	nan	4.26362e-08	4.25795e-08	3.93106e-08	3.93103e-08	1.83911e-05	1.2034e-06	nan	nan	1.90577e-07	9.43246e-08	nan	nan	1.0476e-06	2.39758e-07	5.62549e-06	6.85697e-07	8.25462e-07	2.59976e-07	7.05938e-07	4.28894e-07	0	nan	0	nan	4.26466e-06	8.05078e-07	7.61965e-08	5.93803e-08	0	nan	0
Zambia	0.000351965	2.95822e-05	8.25911e-05	1.45378e-05	0	nan	0	nan	0	nan	0	nan	0.000408456	3.29168e-05	1.37587e-06	1.3721e-06	nan	nan	nan	nan	nan	nan	3.93498e-05	8.55415e-06	nan	nan	nan	nan	nan	nan	nan	nan	1.39769e-05	5.61528e-06	0	nan	0	nan	0	nan	0	nan	0	nan	0	nan	0	nan	0
Zimbabwe	0.000559105	2.84947e-05	0.000135639	1.33714e-05	0	nan	6.06827e-07	7.55677e-07	0	nan	0	nan	0.000385971	2.20052e-05	2.23948e-06	1.28576e-06	nan	nan	nan	nan	nan	nan	0.000113374	1.09218e-05	nan	nan	1.74255e-06	1.72994e-06	nan	nan	nan	nan	2.06321e-05	4.96807e-06	0	nan	0	nan	0	nan	0	nan	0	nan	0	nan	0	nan	0
[truncated: 1 more columns]
